# Supplementary material for: Genetic Analysis of High Protein Content in ‘AC Proteus’ Related Soybean Populations Using SSR, SNP, DArT and DArTseq Markers
Source: Sci Rep. 2019 Dec 23;9:19657. doi: 10.1038/s41598-019-55862-9 (PMC6928212; doi:10.1038/s41598-019-55862-9)
Supplement: Supplementary file 1 — Supplementary Dataset 1 [file 41598_2019_55862_MOESM1_ESM.xlsx]

## Sheet: QTL Summary
		Lkg E		Lkg I		Lkg J		Lkg L
		gm 15		gm 20		gm 16		gm 19		QTL only	total					Total	QTL only
Yield 98				Satt496	0.22	Satt287	0.18			0.31	0.31	Epi496	Sat_136	0.12	No Additive	0.39	0.43	No new Background Marker			No CIM
Yield99		1436067*	0.16	Satt496	0.22	AW310961	0.15	1352432	0.21	0.48	0.53	Epi496	Sat_136 close	0.1	No Additive	0.55	0.48	No new Background Marker			No CIM
Yield2000				Satt562	0.15	1352781	0.16			0.26	0.26	Epi562	none		No Additive	0.26	0.26	No new Background Marker			No CIM
Yield mean		Satt575 Close	0.14	Satt419	0.24	AW310961	0.2	1352432	0.15	0.43	0.45	Epi496	1357624	0.09	No Additive	0.5	0.48	No new Background Marker			No CIM
		D1b
Dry weight		1354060	0.15	Epi 1354060	additive	1359213	0	total 15%	no CIM or BGM
		Lkg C2 Gm06		Lkg D1a Gm01		Lkg E Gm15		Gm 16		Lkg I			w/out close	total with close								Total QTL	Total All
Prot98				Satt077 Close	0.13	Satt213	0.22	Satt287 close	0.14	Satt496	0.6	Total	0.69	0.72	Epi496		0	No new Background Marker			No CIM	0.69	0.74
Prot99				Satt077 Close	0.13	Satt213	0.21	Satt287 close	0.12	Satt496	0.58	Total	0.69	0.71	Epi496	1368291 close	0.01	No new Background Marker			No CIM	0.69	0.73
Prot2000				Satt077	0.15	Satt213	0.23	Satt287 close	0.11	Satt496	0.57	Total	0.67	0.68	Epi496	1368291 close	0.01	No new Background Marker			No CIM	0.67	0.71
protmean				Satt077 Close	0.14	Satt213	0.23	Satt287 close	0.13	Satt496	0.6	Total	0.7	0.73	Epi496	1368291 close	0.01	No new Background Marker			No CIM	0.7	0.75
		Gm06		Gm15		Gm20							gm05		Gm02		additive		gm12
		Lkg C2		Lkg E		Lkg I				all			Lkg A1				gm15		Lkg H						Total QTL	Total All
Oil98		1355336	0.16	Satt213	0.26	Satt496	0.51	Total	0.65	0.65		Epi496	1368291	0.04		0.03	soPb_856127	0.01	Satt353	0.01		No Background		No CIM	0.72	0.74
Oil99			10	Satt213	0.17	Satt496	0.46	Total	0.52	0.54		Epi496	1368291	0.05	1351289	0.04	soPb_856127	0.03		0		No Background		No CIM	0.66	0.67
Oil2000			13	Satt213	0.22	Satt496	0.52	Total	0.61	0.64		Epi496	1368291	0.04		0.02	soPb_856127	0.03		0.01		No Background		No CIM	0.68	0.72
mean			0.14	Satt213	0.23	Satt496	0.53	Total	0.62	0.65		Epi496	1368291	0.05	1351289	0.04	soPb_856127	0.02	Satt353	0		No Background		No CIM	0.73	0.75
