# Supplementary material for: Genetic Analysis of High Protein Content in ‘AC Proteus’ Related Soybean Populations Using SSR, SNP, DArT and DArTseq Markers
Source: Sci Rep. 2019 Dec 23;9:19657. doi: 10.1038/s41598-019-55862-9 (PMC6928212; doi:10.1038/s41598-019-55862-9)
Supplement: Supplementary file 2 — Supplementary Dataset 2 [file 41598_2019_55862_MOESM2_ESM.xlsx]

## Sheet: AP proteus allele
											Proteus	Maple Arrow	PvM	Hercule	Proteina	Kamichis	Krios	AAC Invest 1605 (X5165-288)	Venus	Brant	MapleGlen	Jari
rs#	alleles	chrom	pos	strand	assembly#	center	protLSID	assayLSID	panelLSID	QCcode	FC20160517_2_BC09_s1	FC20160517_3_BC57_s1		FC20160517_5_BC27_s1	FC20160517_5_BC31_s1	FC20160517_5_BC32_s1	FC20160517_5_BC33_s1	FC20160517_5_BC34_s1	FC20160517_5_BC49_s1	FC20160517_5_BC53_s1	FC20160517_6_BC47_s1	FC20160517_5_BC47_s1	PvB	PvG	ratio
52210	A	1	52210	+	NA	NA	NA	NA	NA	NA	A	A	1	A	A	A	A	A	A	A	A		1	1	1
52276	C	1	52276	+	NA	NA	NA	NA	NA	NA	C	C	1	C	C	C	C	C	C	C	C		1	1	1
52284	T	1	52284	+	NA	NA	NA	NA	NA	NA	T	T	1	T	T	T	T	T	T	T	T		1	1	1
61310	G	1	61310	+	NA	NA	NA	NA	NA	NA	G	G	1	G	G	G	G	G	G	G	G		1	1	1
61312	A	1	61312	+	NA	NA	NA	NA	NA	NA	A	A	1	A	A	A	A	A	A	A	A		1	1	1
68160	G	1	68160	+	NA	NA	NA	NA	NA	NA	G	G	1	G	G	G	G	G	G	G	G		1	1	1
68236	T	1	68236	+	NA	NA	NA	NA	NA	NA	T	T	1	T	T	T	T	T	T	T	T		1	1	1
68851	C	1	68851	+	NA	NA	NA	NA	NA	NA	C	C	1	C	C	C	C	C	C	C	C		1	1	1
68859	T	1	68859	+	NA	NA	NA	NA	NA	NA	T	T	1	T	T	T	T	T	T	T	T		1	1	1		FC20160517_5_BC34_s1	FC20160517_2_BC09_s1	FC20160517_5_BC31_s1	FC20160517_5_BC33_s1	FC20160517_5_BC49_s1	FC20160517_5_BC32_s1	FC20160517_6_BC47_s1	FC20160517_3_BC57_s1	FC20160517_5_BC27_s1	FC20160517_5_BC53_s1
93112	G	1	93112	+	NA	NA	NA	NA	NA	NA	G	G	1	G	G	G	G	G	G	G	G		1	1	1		Proteus	Maple Arrow	Hercule	Proteina	Kamichis	Krios	X5165-28B	Venus	Brant	MapleGlen
93163	A	1	93163	+	NA	NA	NA	NA	NA	NA	A	A	1	A	A	A	A	A	A	A	A		1	1	1
98777	T	1	98777	+	NA	NA	NA	NA	NA	NA	T	T	1	T	T	T	T	T	T	T	T		1	1	1
108791	G	1	108791	+	NA	NA	NA	NA	NA	NA	G	G	1	G	G	G	G	G	G	G	G		1	1	1
108798	T	1	108798	+	NA	NA	NA	NA	NA	NA	T	T	1	T	T	T	T	T	T	T	T		1	1	1
108802	C	1	108802	+	NA	NA	NA	NA	NA	NA	C	C	1	C	C	C	C	C	C	C	C		1	1	1
108846	A	1	108846	+	NA	NA	NA	NA	NA	NA	A	A	1	A	A	A	A	A	A	A	A		1	1	1
111597	T	1	111597	+	NA	NA	NA	NA	NA	NA	T	T	1	T	T	T	T	T	T	T	T		1	1	1
111600	A	1	111600	+	NA	NA	NA	NA	NA	NA	A	A	1	A	A	A	A	A	A	A	A		1	1	1
111662	A	1	111662	+	NA	NA	NA	NA	NA	NA	A	A	1	A	A	A	A	A	A	A	A		1	1	1
123185	A	1	123185	+	NA	NA	NA	NA	NA	NA	A	A	1	A	A	A	A	A	A	A	A		1	1	1
123341	T	1	123341	+	NA	NA	NA	NA	NA	NA	T	T	1	T	T	T	T	T	T	T	T		1	1	1
123495	G	1	123495	+	NA	NA	NA	NA	NA	NA	G	G	1	G	G	G	G	G	G	G	G		1	1	1
123502	G	1	123502	+	NA	NA	NA	NA	NA	NA	G	G	1	G	G	G	G	G	G	G	G		1	1	1
123530	A	1	123530	+	NA	NA	NA	NA	NA	NA	A	A	1	A	A	A	A	A	A	A	A		1	1	1
123713	A	1	123713	+	NA	NA	NA	NA	NA	NA	A	A	1	A	A	A	A	A	A	A	A		1	1	1
123744	C	1	123744	+	NA	NA	NA	NA	NA	NA	C	C	1	C	C	C	C	C	C	C	C		1	1	1
125237	A	1	125237	+	NA	NA	NA	NA	NA	NA	A	A	1	A	A	A	A	A	A	A	A		1	1	1
143589	A	1	143589	+	NA	NA	NA	NA	NA	NA	A	A	1	A	A	A	A	A	A	A	A		1	1	1
143636	T/C	1	143636	+	NA	NA	NA	NA	NA	NA	T	T	1	T	Y	T	T	T	T	T	T		1	1	0.833333
150451	T	1	150451	+	NA	NA	NA	NA	NA	NA	T	T	1	T	T	T	T	T	T	T	T		1	1	1
151545	A	1	151545	+	NA	NA	NA	NA	NA	NA	A	A	1	A	A	A	A	A	A	A	A		1	1	1
153108	G	1	153108	+	NA	NA	NA	NA	NA	NA	G	G	1	G	G	G	G	G	G	G	G		1	1	1
153293	C	1	153293	+	NA	NA	NA	NA	NA	NA	C	C	1	C	C	C	C	C	C	C	C		1	1	1
155925	G	1	155925	+	NA	NA	NA	NA	NA	NA	G	G	1	G	G	G	G	G	G	G	G		1	1	1
156650	G	1	156650	+	NA	NA	NA	NA	NA	NA	G	G	1	G	G	G	G	G	G	G	G		1	1	1
156658	A	1	156658	+	NA	NA	NA	NA	NA	NA	A	A	1	A	A	A	A	A	A	A	A		1	1	1
156674	G	1	156674	+	NA	NA	NA	NA	NA	NA	G	G	1	G	G	G	G	G	G	G	G		1	1	1
156701	T	1	156701	+	NA	NA	NA	NA	NA	NA	T	T	1	T	T	T	T	T	T	T	T		1	1	1
160343	A	1	160343	+	NA	NA	NA	NA	NA	NA	A	A	1	A	A	A	A	A	A	A	A		1	1	1
160352	G/A	1	160352	+	NA	NA	NA	NA	NA	NA	R	R	1	R	R	G	R	R	G	G	G		0	0	0.666667
160382	G/A	1	160382	+	NA	NA	NA	NA	NA	NA	R	R	1	R	R	G	R	R	G	G	G		0	0	0.666667
163911	G	1	163911	+	NA	NA	NA	NA	NA	NA	G	G	1	G	G	G	G	G	G	G	G		1	1	1
169096	G/A	1	169096	+	NA	NA	NA	NA	NA	NA	R	G	0	G	G	G	G	G	G	G	G		0	0	0
169141	A	1	169141	+	NA	NA	NA	NA	NA	NA	A	A	1	A	A	A	A	A	A	A	A		1	1	1
169586	A	1	169586	+	NA	NA	NA	NA	NA	NA	A	A	1	A	A	A	A	A	A	A	A		1	1	1
175466	T	1	175466	+	NA	NA	NA	NA	NA	NA	T	T	1	T	T	T	T	T	T	T	T		1	1	1
177179	T	1	177179	+	NA	NA	NA	NA	NA	NA	T	T	1	T	T	T	T	T	T	T	T		1	1	1
177190	G	1	177190	+	NA	NA	NA	NA	NA	NA	G	G	1	G	G	G	G	G	G	G	G		1	1	1
177216	T	1	177216	+	NA	NA	NA	NA	NA	NA	T	T	1	T	T	T	T	T	T	T	T		1	1	1
177223	T	1	177223	+	NA	NA	NA	NA	NA	NA	T	T	1	T	T	T	T	T	T	T	T		1	1	1
177225	T	1	177225	+	NA	NA	NA	NA	NA	NA	T	T	1	T	T	T	T	T	T	T	T		1	1	1
177256	A	1	177256	+	NA	NA	NA	NA	NA	NA	A	A	1	A	A	A	A	A	A	A	A		1	1	1
178037	G	1	178037	+	NA	NA	NA	NA	NA	NA	G	G	1	G	G	G	G	G	G	G	G		1	1	1
178088	A	1	178088	+	NA	NA	NA	NA	NA	NA	A	A	1	A	A	A	A	A	A	A	A		1	1	1
182023	C	1	182023	+	NA	NA	NA	NA	NA	NA	C	C	1	C	C	C	C	C	C	C	C		1	1	1
182027	A	1	182027	+	NA	NA	NA	NA	NA	NA	A	A	1	A	A	A	A	A	A	A	A		1	1	1
182056	A	1	182056	+	NA	NA	NA	NA	NA	NA	A	A	1	A	A	A	A	A	A	A	A		1	1	1
185593	G	1	185593	+	NA	NA	NA	NA	NA	NA	G	G	1	G	G	G	G	G	G	G	G		1	1	1
185631	G	1	185631	+	NA	NA	NA	NA	NA	NA	G	G	1	G	G	G	G	G	G	G	G		1	1	1
186922	G	1	186922	+	NA	NA	NA	NA	NA	NA	G	G	1	G	G	G	G	G	G	G	G		1	1	1
190075	T	1	190075	+	NA	NA	NA	NA	NA	NA	T	T	1	T	T	T	T	T	T	T	T		1	1	1
190119	G	1	190119	+	NA	NA	NA	NA	NA	NA	G	G	1	G	G	G	G	G	G	G	G		1	1	1
197266	A	1	197266	+	NA	NA	NA	NA	NA	NA	A	A	1	A	A	A	A	A	A	A	A		1	1	1
197342	G	1	197342	+	NA	NA	NA	NA	NA	NA	G	G	1	G	G	G	G	G	G	G	G		1	1	1
197375	T	1	197375	+	NA	NA	NA	NA	NA	NA	T	T	1	T	T	T	T	T	T	T	T		1	1	1
197382	T	1	197382	+	NA	NA	NA	NA	NA	NA	T	T	1	T	T	T	T	T	T	T	T		1	1	1
201274	T	1	201274	+	NA	NA	NA	NA	NA	NA	T	T	1	T	T	T	T	T	T	T	T		1	1	1
201366	G	1	201366	+	NA	NA	NA	NA	NA	NA	G	G	1	G	G	G	G	G	G	G	G		1	1	1
205709	T	1	205709	+	NA	NA	NA	NA	NA	NA	T	T	1	T	T	T	T	T	T	T	T		1	1	1
222582	T	1	222582	+	NA	NA	NA	NA	NA	NA	T	T	1	T	T	T	T	T	T	T	T		1	1	1
222584	G	1	222584	+	NA	NA	NA	NA	NA	NA	G	G	1	G	G	G	G	G	G	G	G		1	1	1
222600	A	1	222600	+	NA	NA	NA	NA	NA	NA	A	A	1	A	A	A	A	A	A	A	A		1	1	1
222604	A	1	222604	+	NA	NA	NA	NA	NA	NA	A	A	1	A	A	A	A	A	A	A	A		1	1	1
223756	A	1	223756	+	NA	NA	NA	NA	NA	NA	A	A	1	A	A	A	A	A	A	A	A		1	1	1
224972	A	1	224972	+	NA	NA	NA	NA	NA	NA	A	A	1	A	A	A	A	A	A	A	A		1	1	1
228386	C	1	228386	+	NA	NA	NA	NA	NA	NA	C	C	1	C	C	C	C	C	C	C	C		1	1	1
228402	T	1	228402	+	NA	NA	NA	NA	NA	NA	T	T	1	T	T	T	T	T	T	T	T		1	1	1
230488	A	1	230488	+	NA	NA	NA	NA	NA	NA	A	A	1	A	A	A	A	A	A	A	A		1	1	1
247551	C	1	247551	+	NA	NA	NA	NA	NA	NA	C	C	1	C	C	C	C	C	C	C	C		1	1	1
247609	A	1	247609	+	NA	NA	NA	NA	NA	NA	A	A	1	A	A	A	A	A	A	A	A		1	1	1
247610	A	1	247610	+	NA	NA	NA	NA	NA	NA	A	A	1	A	A	A	A	A	A	A	A		1	1	1
247661	A	1	247661	+	NA	NA	NA	NA	NA	NA	A	A	1	A	A	A	A	A	A	A	A		1	1	1
247663	A	1	247663	+	NA	NA	NA	NA	NA	NA	A	A	1	A	A	A	A	A	A	A	A		1	1	1
259014	A	1	259014	+	NA	NA	NA	NA	NA	NA	A	A	1	A	A	A	A	A	A	A	A		1	1	1
259030	T	1	259030	+	NA	NA	NA	NA	NA	NA	T	T	1	T	T	T	T	T	T	T	T		1	1	1
264501	C	1	264501	+	NA	NA	NA	NA	NA	NA	C	C	1	C	C	C	C	C	C	C	C		1	1	1
268794	C	1	268794	+	NA	NA	NA	NA	NA	NA	C	C	1	C	C	C	C	C	C	C	C		1	1	1
268798	A	1	268798	+	NA	NA	NA	NA	NA	NA	A	A	1	A	A	A	A	A	A	A	A		1	1	1
268904	A	1	268904	+	NA	NA	NA	NA	NA	NA	A	A	1	A	A	A	A	A	A	A	A		1	1	1
284134	T	1	284134	+	NA	NA	NA	NA	NA	NA	T	T	1	T	T	T	T	T	T	T	T		1	1	1
291794	C	1	291794	+	NA	NA	NA	NA	NA	NA	C	C	1	C	C	C	C	C	C	C	C		1	1	1
291946	A	1	291946	+	NA	NA	NA	NA	NA	NA	A	A	1	A	A	A	A	A	A	A	A		1	1	1
291992	T/C	1	291992	+	NA	NA	NA	NA	NA	NA	T	C	0	C	T	T	T	T	T	T	T		1	1	0.833333
293543	T	1	293543	+	NA	NA	NA	NA	NA	NA	T	T	1	T	T	T	T	T	T	T	T		1	1	1
293655	T	1	293655	+	NA	NA	NA	NA	NA	NA	T	T	1	T	T	T	T	T	T	T	T		1	1	1
293790	A	1	293790	+	NA	NA	NA	NA	NA	NA	A	A	1	A	A	A	A	A	A	A	A		1	1	1
293924	A/G	1	293924	+	NA	NA	NA	NA	NA	NA	A	G	0	G	A	A	A	A	A	A	A		1	1	0.833333
293956	T	1	293956	+	NA	NA	NA	NA	NA	NA	T	T	1	T	T	T	T	T	T	T	T		1	1	1
294180	A	1	294180	+	NA	NA	NA	NA	NA	NA	A	A	1	A	A	A	A	A	A	A	A		1	1	1
294507	G/A	1	294507	+	NA	NA	NA	NA	NA	NA	G	A	0	A	G	G	G	G	G	G	G		1	1	0.833333
294590	T	1	294590	+	NA	NA	NA	NA	NA	NA	T	T	1	T	T	T	T	T	T	T	T		1	1	1
294671	A	1	294671	+	NA	NA	NA	NA	NA	NA	A	A	1	A	A	A	A	A	A	A	A		1	1	1
296130	T	1	296130	+	NA	NA	NA	NA	NA	NA	T	T	1	T	T	T	T	T	T	T	T		1	1	1
312851	A	1	312851	+	NA	NA	NA	NA	NA	NA	A	A	1	A	A	A	A	A	A	A	A		1	1	1
313002	T	1	313002	+	NA	NA	NA	NA	NA	NA	T	T	1	T	T	T	T	T	T	T	T		1	1	1
313262	A	1	313262	+	NA	NA	NA	NA	NA	NA	A	A	1	A	A	A	A	A	A	A	A		1	1	1
322790	C	1	322790	+	NA	NA	NA	NA	NA	NA	C	C	1	C	C	C	C	C	C	C	C		1	1	1
325385	G	1	325385	+	NA	NA	NA	NA	NA	NA	G	G	1	G	G	G	G	G	G	G	G		1	1	1
336853	T	1	336853	+	NA	NA	NA	NA	NA	NA	T	T	1	T	T	T	T	T	T	T	T		1	1	1
336858	T	1	336858	+	NA	NA	NA	NA	NA	NA	T	T	1	T	T	T	T	T	T	T	T		1	1	1
341967	G/A	1	341967	+	NA	NA	NA	NA	NA	NA	G	R	0	G	G	G	G	G	G	G	G		1	1	1
342118	A	1	342118	+	NA	NA	NA	NA	NA	NA	A	A	1	A	A	A	A	A	A	A	A		1	1	1
342898	G	1	342898	+	NA	NA	NA	NA	NA	NA	G	G	1	G	G	G	G	G	G	G	G		1	1	1
342903	C	1	342903	+	NA	NA	NA	NA	NA	NA	C	C	1	C	C	C	C	C	C	C	C		1	1	1
342932	A	1	342932	+	NA	NA	NA	NA	NA	NA	A	A	1	A	A	A	A	A	A	A	A		1	1	1
342976	C	1	342976	+	NA	NA	NA	NA	NA	NA	C	C	1	C	C	C	C	C	C	C	C		1	1	1
342979	A	1	342979	+	NA	NA	NA	NA	NA	NA	A	A	1	A	A	A	A	A	A	A	A		1	1	1
363532	T	1	363532	+	NA	NA	NA	NA	NA	NA	T	T	1	T	T	T	T	T	T	T	T		1	1	1
363584	G	1	363584	+	NA	NA	NA	NA	NA	NA	G	G	1	G	G	G	G	G	G	G	G		1	1	1
363621	A	1	363621	+	NA	NA	NA	NA	NA	NA	A	A	1	A	A	A	A	A	A	A	A		1	1	1
363636	G	1	363636	+	NA	NA	NA	NA	NA	NA	G	G	1	G	G	G	G	G	G	G	G		1	1	1
363666	C	1	363666	+	NA	NA	NA	NA	NA	NA	C	C	1	C	C	C	C	C	C	C	C		1	1	1
363701	T	1	363701	+	NA	NA	NA	NA	NA	NA	T	T	1	T	T	T	T	T	T	T	T		1	1	1
369910	C	1	369910	+	NA	NA	NA	NA	NA	NA	C	C	1	C	C	C	C	C	C	C	C		1	1	1
373027	C	1	373027	+	NA	NA	NA	NA	NA	NA	C	C	1	C	C	C	C	C	C	C	C		1	1	1
373100	A	1	373100	+	NA	NA	NA	NA	NA	NA	A	A	1	A	A	A	A	A	A	A	A		1	1	1
373131	A	1	373131	+	NA	NA	NA	NA	NA	NA	A	A	1	A	A	A	A	A	A	A	A		1	1	1
373132	A	1	373132	+	NA	NA	NA	NA	NA	NA	A	A	1	A	A	A	A	A	A	A	A		1	1	1
373156	T	1	373156	+	NA	NA	NA	NA	NA	NA	T	T	1	T	T	T	T	T	T	T	T		1	1	1
378527	G/C	1	378527	+	NA	NA	NA	NA	NA	NA	G	C	0	C	G	G	G	G	G	G	G		1	1	0.833333
378563	A	1	378563	+	NA	NA	NA	NA	NA	NA	A	A	1	A	A	A	A	A	A	A	A		1	1	1
380572	A	1	380572	+	NA	NA	NA	NA	NA	NA	A	A	1	A	A	A	A	A	A	A	A		1	1	1
380598	G	1	380598	+	NA	NA	NA	NA	NA	NA	G	G	1	G	G	G	G	G	G	G	G		1	1	1
382258	A	1	382258	+	NA	NA	NA	NA	NA	NA	A	A	1	A	A	A	A	A	A	A	A		1	1	1
382264	A	1	382264	+	NA	NA	NA	NA	NA	NA	A	A	1	A	A	A	A	A	A	A	A		1	1	1
382273	C	1	382273	+	NA	NA	NA	NA	NA	NA	C	C	1	C	C	C	C	C	C	C	C		1	1	1
382287	A	1	382287	+	NA	NA	NA	NA	NA	NA	A	A	1	A	A	A	A	A	A	A	A		1	1	1
384980	C	1	384980	+	NA	NA	NA	NA	NA	NA	C	C	1	C	C	C	C	C	C	C	C		1	1	1
385095	A/T	1	385095	+	NA	NA	NA	NA	NA	NA	A	T	0	T	A	A	A	A	A	A	A		1	1	0.833333
391552	T	1	391552	+	NA	NA	NA	NA	NA	NA	T	T	1	T	T	T	T	T	T	T	T		1	1	1
391568	A	1	391568	+	NA	NA	NA	NA	NA	NA	A	A	1	A	A	A	A	A	A	A	A		1	1	1
391610	T	1	391610	+	NA	NA	NA	NA	NA	NA	T	T	1	T	T	T	T	T	T	T	T		1	1	1
393862	C	1	393862	+	NA	NA	NA	NA	NA	NA	C	C	1	C	C	C	C	C	C	C	C		1	1	1
395461	A	1	395461	+	NA	NA	NA	NA	NA	NA	A	A	1	A	A	A	A	A	A	A	A		1	1	1
395464	T	1	395464	+	NA	NA	NA	NA	NA	NA	T	T	1	T	T	T	T	T	T	T	T		1	1	1
395475	T	1	395475	+	NA	NA	NA	NA	NA	NA	T	T	1	T	T	T	T	T	T	T	T		1	1	1
397249	G	1	397249	+	NA	NA	NA	NA	NA	NA	G	G	1	G	G	G	G	G	G	G	G		1	1	1
397352	C	1	397352	+	NA	NA	NA	NA	NA	NA	C	C	1	C	C	C	C	C	C	C	C		1	1	1
397530	A	1	397530	+	NA	NA	NA	NA	NA	NA	A	A	1	A	A	A	A	A	A	A	A		1	1	1
398826	T/C	1	398826	+	NA	NA	NA	NA	NA	NA	T	C	0	C	T	T	T	T	T	T	T		1	1	0.833333
398849	A	1	398849	+	NA	NA	NA	NA	NA	NA	A	A	1	A	A	A	A	A	A	A	A		1	1	1
398869	A	1	398869	+	NA	NA	NA	NA	NA	NA	A	A	1	A	A	A	A	A	A	A	A		1	1	1
398877	C	1	398877	+	NA	NA	NA	NA	NA	NA	C	C	1	C	C	C	C	C	C	C	C		1	1	1
415479	A/G	1	415479	+	NA	NA	NA	NA	NA	NA	A	G	0	G	A	A	A	A	A	A	A		1	1	0.833333
415527	A	1	415527	+	NA	NA	NA	NA	NA	NA	A	A	1	A	A	A	A	A	A	A	A		1	1	1
415712	G	1	415712	+	NA	NA	NA	NA	NA	NA	G	G	1	G	G	G	G	G	G	G	G		1	1	1
415778	A/G	1	415778	+	NA	NA	NA	NA	NA	NA	A	G	0	G	A	R	R	A	A	A	A		1	1	0.5
415792	T	1	415792	+	NA	NA	NA	NA	NA	NA	T	T	1	T	T	T	T	T	T	T	T		1	1	1
423407	T	1	423407	+	NA	NA	NA	NA	NA	NA	T	T	1	T	T	T	T	T	T	T	T		1	1	1
427297	T	1	427297	+	NA	NA	NA	NA	NA	NA	T	T	1	T	T	T	T	T	T	T	T		1	1	1
427384	A	1	427384	+	NA	NA	NA	NA	NA	NA	A	A	1	A	A	A	A	A	A	A	A		1	1	1
427441	A	1	427441	+	NA	NA	NA	NA	NA	NA	A	A	1	A	A	A	A	A	A	A	A		1	1	1
435642	A	1	435642	+	NA	NA	NA	NA	NA	NA	A	A	1	A	A	A	A	A	A	A	A		1	1	1
435672	A	1	435672	+	NA	NA	NA	NA	NA	NA	A	A	1	A	A	A	A	A	A	A	A		1	1	1
435955	G	1	435955	+	NA	NA	NA	NA	NA	NA	G	G	1	G	G	G	G	G	G	G	G		1	1	1
435996	G	1	435996	+	NA	NA	NA	NA	NA	NA	G	G	1	G	G	G	G	G	G	G	G		1	1	1
436601	A	1	436601	+	NA	NA	NA	NA	NA	NA	A	A	1	A	A	A	A	A	A	A	A		1	1	1
436633	C	1	436633	+	NA	NA	NA	NA	NA	NA	C	C	1	C	C	C	C	C	C	C	C		1	1	1
443730	G	1	443730	+	NA	NA	NA	NA	NA	NA	G	G	1	G	G	G	G	G	G	G	G		1	1	1
450832	A	1	450832	+	NA	NA	NA	NA	NA	NA	A	A	1	A	A	A	A	A	A	A	A		1	1	1
450937	T	1	450937	+	NA	NA	NA	NA	NA	NA	T	T	1	T	T	T	T	T	T	T	T		1	1	1
455187	C/G	1	455187	+	NA	NA	NA	NA	NA	NA	C	G	0	G	C	C	C	C	C	C	C		1	1	0.833333
455205	A	1	455205	+	NA	NA	NA	NA	NA	NA	A	A	1	A	A	A	A	A	A	A	A		1	1	1
464575	T	1	464575	+	NA	NA	NA	NA	NA	NA	T	T	1	T	T	T	T	T	T	T	T		1	1	1
464615	A	1	464615	+	NA	NA	NA	NA	NA	NA	A	A	1	A	A	A	A	A	A	A	A		1	1	1
469889	T	1	469889	+	NA	NA	NA	NA	NA	NA	T	T	1	T	T	T	T	T	T	T	T		1	1	1
469982	A/C	1	469982	+	NA	NA	NA	NA	NA	NA	A	C	0	C	A	A	M	A	A	A	A		1	1	0.666667
507268	A	1	507268	+	NA	NA	NA	NA	NA	NA	A	A	1	A	A	A	A	A	A	A	A		1	1	1
507270	G	1	507270	+	NA	NA	NA	NA	NA	NA	G	G	1	G	G	G	G	G	G	G	G		1	1	1
512999	A	1	512999	+	NA	NA	NA	NA	NA	NA	A	A	1	A	A	A	A	A	A	A	A		1	1	1
513048	A	1	513048	+	NA	NA	NA	NA	NA	NA	A	A	1	A	A	A	A	A	A	A	A		1	1	1
513846	T	1	513846	+	NA	NA	NA	NA	NA	NA	T	T	1	T	T	T	T	T	T	T	T		1	1	1
513853	T	1	513853	+	NA	NA	NA	NA	NA	NA	T	T	1	T	T	T	T	T	T	T	T		1	1	1
516190	G	1	516190	+	NA	NA	NA	NA	NA	NA	G	G	1	G	G	G	G	G	G	G	G		1	1	1
516413	A	1	516413	+	NA	NA	NA	NA	NA	NA	A	A	1	A	A	A	A	A	A	A	A		1	1	1
524298	T	1	524298	+	NA	NA	NA	NA	NA	NA	T	T	1	T	T	T	T	T	T	T	T		1	1	1
524329	A	1	524329	+	NA	NA	NA	NA	NA	NA	A	A	1	A	A	A	A	A	A	A	A		1	1	1
527934	A	1	527934	+	NA	NA	NA	NA	NA	NA	A	A	1	A	A	A	A	A	A	A	A		1	1	1
528622	T	1	528622	+	NA	NA	NA	NA	NA	NA	T	T	1	T	T	T	T	T	T	T	T		1	1	1
528680	C/T	1	528680	+	NA	NA	NA	NA	NA	NA	C	T	0	T	C	C	C	C	C	C	C		1	1	0.833333
528688	C/T	1	528688	+	NA	NA	NA	NA	NA	NA	C	T	0	T	C	C	C	C	C	C	C		1	1	0.833333
528709	C/T	1	528709	+	NA	NA	NA	NA	NA	NA	C	T	0	T	C	C	C	C	C	C	C		1	1	0.833333
532459	A	1	532459	+	NA	NA	NA	NA	NA	NA	A	A	1	A	A	A	A	A	A	A	A		1	1	1
532509	T	1	532509	+	NA	NA	NA	NA	NA	NA	T	T	1	T	T	T	T	T	T	T	T		1	1	1
532558	A	1	532558	+	NA	NA	NA	NA	NA	NA	A	A	1	A	A	A	A	A	A	A	A		1	1	1
532567	C	1	532567	+	NA	NA	NA	NA	NA	NA	C	C	1	C	C	C	C	C	C	C	C		1	1	1
532593	T	1	532593	+	NA	NA	NA	NA	NA	NA	T	T	1	T	T	T	T	T	T	T	T		1	1	1
532670	C	1	532670	+	NA	NA	NA	NA	NA	NA	C	C	1	C	C	C	C	C	C	C	C		1	1	1
546219	T	1	546219	+	NA	NA	NA	NA	NA	NA	T	T	1	T	T	T	T	T	T	T	T		1	1	1
547172	T	1	547172	+	NA	NA	NA	NA	NA	NA	T	T	1	T	T	T	T	T	T	T	T		1	1	1
547203	T	1	547203	+	NA	NA	NA	NA	NA	NA	T	T	1	T	T	T	T	T	T	T	T		1	1	1
547836	C	1	547836	+	NA	NA	NA	NA	NA	NA	C	C	1	C	C	C	C	C	C	C	C		1	1	1
547890	T/C	1	547890	+	NA	NA	NA	NA	NA	NA	Y	T	0	T	T	T	T	T	T	T	T		0	0	0
567736	T	1	567736	+	NA	NA	NA	NA	NA	NA	T	T	1	T	T	T	T	T	T	T	T		1	1	1
567821	C	1	567821	+	NA	NA	NA	NA	NA	NA	C	C	1	C	C	C	C	C	C	C	C		1	1	1
567830	T	1	567830	+	NA	NA	NA	NA	NA	NA	T	T	1	T	T	T	T	T	T	T	T		1	1	1
567884	T	1	567884	+	NA	NA	NA	NA	NA	NA	T	T	1	T	T	T	T	T	T	T	T		1	1	1
571286	A	1	571286	+	NA	NA	NA	NA	NA	NA	A	A	1	A	A	A	A	A	A	A	A		1	1	1
571290	T	1	571290	+	NA	NA	NA	NA	NA	NA	T	T	1	T	T	T	T	T	T	T	T		1	1	1
571297	A	1	571297	+	NA	NA	NA	NA	NA	NA	A	A	1	A	A	A	A	A	A	A	A		1	1	1
571331	A	1	571331	+	NA	NA	NA	NA	NA	NA	A	A	1	A	A	A	A	A	A	A	A		1	1	1
598052	A	1	598052	+	NA	NA	NA	NA	NA	NA	A	A	1	A	A	A	A	A	A	A	A		1	1	1
598085	C	1	598085	+	NA	NA	NA	NA	NA	NA	C	C	1	C	C	C	C	C	C	C	C		1	1	1
598180	T	1	598180	+	NA	NA	NA	NA	NA	NA	T	T	1	T	T	T	T	T	T	T	T		1	1	1
598334	G	1	598334	+	NA	NA	NA	NA	NA	NA	G	G	1	G	G	G	G	G	G	G	G		1	1	1
598347	T	1	598347	+	NA	NA	NA	NA	NA	NA	T	T	1	T	T	T	T	T	T	T	T		1	1	1
610076	A	1	610076	+	NA	NA	NA	NA	NA	NA	A	A	1	A	A	A	A	A	A	A	A		1	1	1
612138	C	1	612138	+	NA	NA	NA	NA	NA	NA	C	C	1	C	C	C	C	C	C	C	C		1	1	1
612141	A	1	612141	+	NA	NA	NA	NA	NA	NA	A	A	1	A	A	A	A	A	A	A	A		1	1	1
621130	C	1	621130	+	NA	NA	NA	NA	NA	NA	C	C	1	C	C	C	C	C	C	C	C		1	1	1
621136	A	1	621136	+	NA	NA	NA	NA	NA	NA	A	A	1	A	A	A	A	A	A	A	A		1	1	1
621151	T	1	621151	+	NA	NA	NA	NA	NA	NA	T	T	1	T	T	T	T	T	T	T	T		1	1	1
621158	A	1	621158	+	NA	NA	NA	NA	NA	NA	A	A	1	A	A	A	A	A	A	A	A		1	1	1
625414	T	1	625414	+	NA	NA	NA	NA	NA	NA	T	T	1	T	T	T	T	T	T	T	T		1	1	1
625416	C	1	625416	+	NA	NA	NA	NA	NA	NA	C	C	1	C	C	C	C	C	C	C	C		1	1	1
625446	C	1	625446	+	NA	NA	NA	NA	NA	NA	C	C	1	C	C	C	C	C	C	C	C		1	1	1
625512	A	1	625512	+	NA	NA	NA	NA	NA	NA	A	A	1	A	A	A	A	A	A	A	A		1	1	1
625537	A	1	625537	+	NA	NA	NA	NA	NA	NA	A	A	1	A	A	A	A	A	A	A	A		1	1	1
626654	A	1	626654	+	NA	NA	NA	NA	NA	NA	A	A	1	A	A	A	A	A	A	A	A		1	1	1
626706	T	1	626706	+	NA	NA	NA	NA	NA	NA	T	T	1	T	T	T	T	T	T	T	T		1	1	1
626714	T	1	626714	+	NA	NA	NA	NA	NA	NA	T	T	1	T	T	T	T	T	T	T	T		1	1	1
626788	T	1	626788	+	NA	NA	NA	NA	NA	NA	T	T	1	T	T	T	T	T	T	T	T		1	1	1
626838	T	1	626838	+	NA	NA	NA	NA	NA	NA	T	T	1	T	T	T	T	T	T	T	T		1	1	1
630450	G	1	630450	+	NA	NA	NA	NA	NA	NA	G	G	1	G	G	G	G	G	G	G	G		1	1	1
630453	C	1	630453	+	NA	NA	NA	NA	NA	NA	C	C	1	C	C	C	C	C	C	C	C		1	1	1
631123	T	1	631123	+	NA	NA	NA	NA	NA	NA	T	T	1	T	T	T	T	T	T	T	T		1	1	1
631160	C	1	631160	+	NA	NA	NA	NA	NA	NA	C	C	1	C	C	C	C	C	C	C	C		1	1	1
633372	T	1	633372	+	NA	NA	NA	NA	NA	NA	T	T	1	T	T	T	T	T	T	T	T		1	1	1
633406	A	1	633406	+	NA	NA	NA	NA	NA	NA	A	A	1	A	A	A	A	A	A	A	A		1	1	1
633413	A	1	633413	+	NA	NA	NA	NA	NA	NA	A	A	1	A	A	A	A	A	A	A	A		1	1	1
633415	T	1	633415	+	NA	NA	NA	NA	NA	NA	T	T	1	T	T	T	T	T	T	T	T		1	1	1
635585	T	1	635585	+	NA	NA	NA	NA	NA	NA	T	T	1	T	T	T	T	T	T	T	T		1	1	1
644716	T	1	644716	+	NA	NA	NA	NA	NA	NA	T	T	1	T	T	T	T	T	T	T	T		1	1	1
645834	A	1	645834	+	NA	NA	NA	NA	NA	NA	A	A	1	A	A	A	A	A	A	A	A		1	1	1
645875	G	1	645875	+	NA	NA	NA	NA	NA	NA	G	G	1	G	G	G	G	G	G	G	G		1	1	1
654068	C	1	654068	+	NA	NA	NA	NA	NA	NA	C	C	1	C	C	C	C	C	C	C	C		1	1	1
655973	T	1	655973	+	NA	NA	NA	NA	NA	NA	T	T	1	T	T	T	T	T	T	T	T		1	1	1
657841	T	1	657841	+	NA	NA	NA	NA	NA	NA	T	T	1	T	T	T	T	T	T	T	T		1	1	1
657865	G	1	657865	+	NA	NA	NA	NA	NA	NA	G	G	1	G	G	G	G	G	G	G	G		1	1	1
657883	C	1	657883	+	NA	NA	NA	NA	NA	NA	C	C	1	C	C	C	C	C	C	C	C		1	1	1
657995	T	1	657995	+	NA	NA	NA	NA	NA	NA	T	T	1	T	T	T	T	T	T	T	T		1	1	1
658003	T	1	658003	+	NA	NA	NA	NA	NA	NA	T	T	1	T	T	T	T	T	T	T	T		1	1	1
658040	A	1	658040	+	NA	NA	NA	NA	NA	NA	A	A	1	A	A	A	A	A	A	A	A		1	1	1
662069	G	1	662069	+	NA	NA	NA	NA	NA	NA	G	G	1	G	G	G	G	G	G	G	G		1	1	1
669237	G	1	669237	+	NA	NA	NA	NA	NA	NA	G	G	1	G	G	G	G	G	G	G	G		1	1	1
669251	G	1	669251	+	NA	NA	NA	NA	NA	NA	G	G	1	G	G	G	G	G	G	G	G		1	1	1
669257	T	1	669257	+	NA	NA	NA	NA	NA	NA	T	T	1	T	T	T	T	T	T	T	T		1	1	1
669275	G	1	669275	+	NA	NA	NA	NA	NA	NA	G	G	1	G	G	G	G	G	G	G	G		1	1	1
669292	A	1	669292	+	NA	NA	NA	NA	NA	NA	A	A	1	A	A	A	A	A	A	A	A		1	1	1
669319	C	1	669319	+	NA	NA	NA	NA	NA	NA	C	C	1	C	C	C	C	C	C	C	C		1	1	1
669442	C	1	669442	+	NA	NA	NA	NA	NA	NA	C	C	1	C	C	C	C	C	C	C	C		1	1	1
671187	T	1	671187	+	NA	NA	NA	NA	NA	NA	T	T	1	T	T	T	T	T	T	T	T		1	1	1
671209	G	1	671209	+	NA	NA	NA	NA	NA	NA	G	G	1	G	G	G	G	G	G	G	G		1	1	1
671250	C	1	671250	+	NA	NA	NA	NA	NA	NA	C	C	1	C	C	C	C	C	C	C	C		1	1	1
683151	C	1	683151	+	NA	NA	NA	NA	NA	NA	C	C	1	C	C	C	C	C	C	C	C		1	1	1
683284	G	1	683284	+	NA	NA	NA	NA	NA	NA	G	G	1	G	G	G	G	G	G	G	G		1	1	1
683307	T	1	683307	+	NA	NA	NA	NA	NA	NA	T	T	1	T	T	T	T	T	T	T	T		1	1	1
721020	C	1	721020	+	NA	NA	NA	NA	NA	NA	C	C	1	C	C	C	C	C	C	C	C		1	1	1
727432	T	1	727432	+	NA	NA	NA	NA	NA	NA	T	T	1	T	T	T	T	T	T	T	T		1	1	1
730323	T	1	730323	+	NA	NA	NA	NA	NA	NA	T	T	1	T	T	T	T	T	T	T	T		1	1	1
730432	T	1	730432	+	NA	NA	NA	NA	NA	NA	T	T	1	T	T	T	T	T	T	T	T		1	1	1
732505	G	1	732505	+	NA	NA	NA	NA	NA	NA	G	G	1	G	G	G	G	G	G	G	G		1	1	1
734666	A	1	734666	+	NA	NA	NA	NA	NA	NA	A	A	1	A	A	A	A	A	A	A	A		1	1	1
734736	A	1	734736	+	NA	NA	NA	NA	NA	NA	A	A	1	A	A	A	A	A	A	A	A		1	1	1
736716	T	1	736716	+	NA	NA	NA	NA	NA	NA	T	T	1	T	T	T	T	T	T	T	T		1	1	1
736749	G	1	736749	+	NA	NA	NA	NA	NA	NA	G	G	1	G	G	G	G	G	G	G	G		1	1	1
736758	T	1	736758	+	NA	NA	NA	NA	NA	NA	T	T	1	T	T	T	T	T	T	T	T		1	1	1
736782	A	1	736782	+	NA	NA	NA	NA	NA	NA	A	A	1	A	A	A	A	A	A	A	A		1	1	1
738414	T	1	738414	+	NA	NA	NA	NA	NA	NA	T	T	1	T	T	T	T	T	T	T	T		1	1	1
738443	G	1	738443	+	NA	NA	NA	NA	NA	NA	G	G	1	G	G	G	G	G	G	G	G		1	1	1
740563	T	1	740563	+	NA	NA	NA	NA	NA	NA	T	T	1	T	T	T	T	T	T	T	T		1	1	1
743098	T	1	743098	+	NA	NA	NA	NA	NA	NA	T	T	1	T	T	T	T	T	T	T	T		1	1	1
743117	T	1	743117	+	NA	NA	NA	NA	NA	NA	T	T	1	T	T	T	T	T	T	T	T		1	1	1
743167	A	1	743167	+	NA	NA	NA	NA	NA	NA	A	A	1	A	A	A	A	A	A	A	A		1	1	1
743204	T	1	743204	+	NA	NA	NA	NA	NA	NA	T	T	1	T	T	T	T	T	T	T	T		1	1	1
743260	A	1	743260	+	NA	NA	NA	NA	NA	NA	A	A	1	A	A	A	A	A	A	A	A		1	1	1
743487	A	1	743487	+	NA	NA	NA	NA	NA	NA	A	A	1	A	A	A	A	A	A	A	A		1	1	1
763555	T	1	763555	+	NA	NA	NA	NA	NA	NA	T	T	1	T	T	T	T	T	T	T	T		1	1	1
770241	A	1	770241	+	NA	NA	NA	NA	NA	NA	A	A	1	A	A	A	A	A	A	A	A		1	1	1
770271	T	1	770271	+	NA	NA	NA	NA	NA	NA	T	T	1	T	T	T	T	T	T	T	T		1	1	1
770323	T	1	770323	+	NA	NA	NA	NA	NA	NA	T	T	1	T	T	T	T	T	T	T	T		1	1	1
771909	T	1	771909	+	NA	NA	NA	NA	NA	NA	T	T	1	T	T	T	T	T	T	T	T		1	1	1
771939	T	1	771939	+	NA	NA	NA	NA	NA	NA	T	T	1	T	T	T	T	T	T	T	T		1	1	1
771973	A	1	771973	+	NA	NA	NA	NA	NA	NA	A	A	1	A	A	A	A	A	A	A	A		1	1	1
772014	A	1	772014	+	NA	NA	NA	NA	NA	NA	A	A	1	A	A	A	A	A	A	A	A		1	1	1
772015	A	1	772015	+	NA	NA	NA	NA	NA	NA	A	A	1	A	A	A	A	A	A	A	A		1	1	1
777164	T	1	777164	+	NA	NA	NA	NA	NA	NA	T	T	1	T	T	T	T	T	T	T	T		1	1	1
777168	T	1	777168	+	NA	NA	NA	NA	NA	NA	T	T	1	T	T	T	T	T	T	T	T		1	1	1
777173	T	1	777173	+	NA	NA	NA	NA	NA	NA	T	T	1	T	T	T	T	T	T	T	T		1	1	1
777229	A	1	777229	+	NA	NA	NA	NA	NA	NA	A	A	1	A	A	A	A	A	A	A	A		1	1	1
777234	A	1	777234	+	NA	NA	NA	NA	NA	NA	A	A	1	A	A	A	A	A	A	A	A		1	1	1
777285	G	1	777285	+	NA	NA	NA	NA	NA	NA	G	G	1	G	G	G	G	G	G	G	G		1	1	1
810866	T	1	810866	+	NA	NA	NA	NA	NA	NA	T	T	1	T	T	T	T	T	T	T	T		1	1	1
810900	T	1	810900	+	NA	NA	NA	NA	NA	NA	T	T	1	T	T	T	T	T	T	T	T		1	1	1
811788	A	1	811788	+	NA	NA	NA	NA	NA	NA	A	A	1	A	A	A	A	A	A	A	A		1	1	1
811792	T	1	811792	+	NA	NA	NA	NA	NA	NA	T	T	1	T	T	T	T	T	T	T	T		1	1	1
811814	G	1	811814	+	NA	NA	NA	NA	NA	NA	G	G	1	G	G	G	G	G	G	G	G		1	1	1
811827	G	1	811827	+	NA	NA	NA	NA	NA	NA	G	G	1	G	G	G	G	G	G	G	G		1	1	1
827682	C	1	827682	+	NA	NA	NA	NA	NA	NA	C	C	1	C	C	C	C	C	C	C	C		1	1	1
829378	T	1	829378	+	NA	NA	NA	NA	NA	NA	T	T	1	T	T	T	T	T	T	T	T		1	1	1
829473	G	1	829473	+	NA	NA	NA	NA	NA	NA	G	G	1	G	G	G	G	G	G	G	G		1	1	1
838785	C	1	838785	+	NA	NA	NA	NA	NA	NA	C	C	1	C	C	C	C	C	C	C	C		1	1	1
839161	T	1	839161	+	NA	NA	NA	NA	NA	NA	T	T	1	T	T	T	T	T	T	T	T		1	1	1
839179	T	1	839179	+	NA	NA	NA	NA	NA	NA	T	T	1	T	T	T	T	T	T	T	T		1	1	1
839189	A	1	839189	+	NA	NA	NA	NA	NA	NA	A	A	1	A	A	A	A	A	A	A	A		1	1	1
839215	G	1	839215	+	NA	NA	NA	NA	NA	NA	G	G	1	G	G	G	G	G	G	G	G		1	1	1
839444	G	1	839444	+	NA	NA	NA	NA	NA	NA	G	G	1	G	G	G	G	G	G	G	G		1	1	1
839452	T	1	839452	+	NA	NA	NA	NA	NA	NA	T	T	1	T	T	T	T	T	T	T	T		1	1	1
839570	G	1	839570	+	NA	NA	NA	NA	NA	NA	G	G	1	G	G	G	G	G	G	G	G		1	1	1
859311	C	1	859311	+	NA	NA	NA	NA	NA	NA	C	C	1	C	C	C	C	C	C	C	C		1	1	1
859326	G	1	859326	+	NA	NA	NA	NA	NA	NA	G	G	1	G	G	G	G	G	G	G	G		1	1	1
865731	G	1	865731	+	NA	NA	NA	NA	NA	NA	G	G	1	G	G	G	G	G	G	G	G		1	1	1
866826	T	1	866826	+	NA	NA	NA	NA	NA	NA	T	T	1	T	T	T	T	T	T	T	T		1	1	1
866831	T	1	866831	+	NA	NA	NA	NA	NA	NA	T	T	1	T	T	T	T	T	T	T	T		1	1	1
868008	A	1	868008	+	NA	NA	NA	NA	NA	NA	A	A	1	A	A	A	A	A	A	A	A		1	1	1
869339	T	1	869339	+	NA	NA	NA	NA	NA	NA	T	T	1	T	T	T	T	T	T	T	T		1	1	1
869359	C	1	869359	+	NA	NA	NA	NA	NA	NA	C	C	1	C	C	C	C	C	C	C	C		1	1	1
869642	C	1	869642	+	NA	NA	NA	NA	NA	NA	C	C	1	C	C	C	C	C	C	C	C		1	1	1
869697	C	1	869697	+	NA	NA	NA	NA	NA	NA	C	C	1	C	C	C	C	C	C	C	C		1	1	1
869713	G	1	869713	+	NA	NA	NA	NA	NA	NA	G	G	1	G	G	G	G	G	G	G	G		1	1	1
869722	A	1	869722	+	NA	NA	NA	NA	NA	NA	A	A	1	A	A	A	A	A	A	A	A		1	1	1
869724	G	1	869724	+	NA	NA	NA	NA	NA	NA	G	G	1	G	G	G	G	G	G	G	G		1	1	1
869790	T	1	869790	+	NA	NA	NA	NA	NA	NA	T	T	1	T	T	T	T	T	T	T	T		1	1	1
869855	A	1	869855	+	NA	NA	NA	NA	NA	NA	A	A	1	A	A	A	A	A	A	A	A		1	1	1
870310	A	1	870310	+	NA	NA	NA	NA	NA	NA	A	A	1	A	A	A	A	A	A	A	A		1	1	1
870317	T	1	870317	+	NA	NA	NA	NA	NA	NA	T	T	1	T	T	T	T	T	T	T	T		1	1	1
870345	C	1	870345	+	NA	NA	NA	NA	NA	NA	C	C	1	C	C	C	C	C	C	C	C		1	1	1
870346	A	1	870346	+	NA	NA	NA	NA	NA	NA	A	A	1	A	A	A	A	A	A	A	A		1	1	1
883049	A	1	883049	+	NA	NA	NA	NA	NA	NA	A	A	1	A	A	A	A	A	A	A	A		1	1	1
889234	C	1	889234	+	NA	NA	NA	NA	NA	NA	C	C	1	C	C	C	C	C	C	C	C		1	1	1
889265	C	1	889265	+	NA	NA	NA	NA	NA	NA	C	C	1	C	C	C	C	C	C	C	C		1	1	1
889308	T	1	889308	+	NA	NA	NA	NA	NA	NA	T	T	1	T	T	T	T	T	T	T	T		1	1	1
890127	A	1	890127	+	NA	NA	NA	NA	NA	NA	A	A	1	A	A	A	A	A	A	A	A		1	1	1
902253	C	1	902253	+	NA	NA	NA	NA	NA	NA	C	C	1	C	C	C	C	C	C	C	C		1	1	1
902289	T	1	902289	+	NA	NA	NA	NA	NA	NA	T	T	1	T	T	T	T	T	T	T	T		1	1	1
935037	T	1	935037	+	NA	NA	NA	NA	NA	NA	T	T	1	T	T	T	T	T	T	T	T		1	1	1
935081	T	1	935081	+	NA	NA	NA	NA	NA	NA	T	T	1	T	T	T	T	T	T	T	T		1	1	1
935769	A	1	935769	+	NA	NA	NA	NA	NA	NA	A	A	1	A	A	A	A	A	A	A	A		1	1	1
935801	A	1	935801	+	NA	NA	NA	NA	NA	NA	A	A	1	A	A	A	A	A	A	A	A		1	1	1
935824	G	1	935824	+	NA	NA	NA	NA	NA	NA	G	G	1	G	G	G	G	G	G	G	G		1	1	1
940614	C	1	940614	+	NA	NA	NA	NA	NA	NA	C	C	1	C	C	C	C	C	C	C	C		1	1	1
952012	G	1	952012	+	NA	NA	NA	NA	NA	NA	G	G	1	G	G	G	G	G	G	G	G		1	1	1
952015	C	1	952015	+	NA	NA	NA	NA	NA	NA	C	C	1	C	C	C	C	C	C	C	C		1	1	1
952018	A	1	952018	+	NA	NA	NA	NA	NA	NA	A	A	1	A	A	A	A	A	A	A	A		1	1	1
952030	T	1	952030	+	NA	NA	NA	NA	NA	NA	T	T	1	T	T	T	T	T	T	T	T		1	1	1
955453	T	1	955453	+	NA	NA	NA	NA	NA	NA	T	T	1	T	T	T	T	T	T	T	T		1	1	1
955481	G	1	955481	+	NA	NA	NA	NA	NA	NA	G	G	1	G	G	G	G	G	G	G	G		1	1	1
955500	T	1	955500	+	NA	NA	NA	NA	NA	NA	T	T	1	T	T	T	T	T	T	T	T		1	1	1
955502	A	1	955502	+	NA	NA	NA	NA	NA	NA	A	A	1	A	A	A	A	A	A	A	A		1	1	1
955564	A	1	955564	+	NA	NA	NA	NA	NA	NA	A	A	1	A	A	A	A	A	A	A	A		1	1	1
955597	C	1	955597	+	NA	NA	NA	NA	NA	NA	C	C	1	C	C	C	C	C	C	C	C		1	1	1
955607	A	1	955607	+	NA	NA	NA	NA	NA	NA	A	A	1	A	A	A	A	A	A	A	A		1	1	1
955659	T	1	955659	+	NA	NA	NA	NA	NA	NA	T	T	1	T	T	T	T	T	T	T	T		1	1	1
955714	C	1	955714	+	NA	NA	NA	NA	NA	NA	C	C	1	C	C	C	C	C	C	C	C		1	1	1
956290	G	1	956290	+	NA	NA	NA	NA	NA	NA	G	G	1	G	G	G	G	G	G	G	G		1	1	1
956311	G	1	956311	+	NA	NA	NA	NA	NA	NA	G	G	1	G	G	G	G	G	G	G	G		1	1	1
956325	A	1	956325	+	NA	NA	NA	NA	NA	NA	A	A	1	A	A	A	A	A	A	A	A		1	1	1
956400	G	1	956400	+	NA	NA	NA	NA	NA	NA	G	G	1	G	G	G	G	G	G	G	G		1	1	1
956480	G	1	956480	+	NA	NA	NA	NA	NA	NA	G	G	1	G	G	G	G	G	G	G	G		1	1	1
956523	T	1	956523	+	NA	NA	NA	NA	NA	NA	T	T	1	T	T	T	T	T	T	T	T		1	1	1
956527	C/T	1	956527	+	NA	NA	NA	NA	NA	NA	Y	C	0	T	Y	T	C	C	C	C	C		0	0	0.166667
971154	C	1	971154	+	NA	NA	NA	NA	NA	NA	C	C	1	C	C	C	C	C	C	C	C		1	1	1
971165	G	1	971165	+	NA	NA	NA	NA	NA	NA	G	G	1	G	G	G	G	G	G	G	G		1	1	1
971210	A	1	971210	+	NA	NA	NA	NA	NA	NA	A	A	1	A	A	A	A	A	A	A	A		1	1	1
973876	A	1	973876	+	NA	NA	NA	NA	NA	NA	A	A	1	A	A	A	A	A	A	A	A		1	1	1
973968	A	1	973968	+	NA	NA	NA	NA	NA	NA	A	A	1	A	A	A	A	A	A	A	A		1	1	1
976321	T	1	976321	+	NA	NA	NA	NA	NA	NA	T	T	1	T	T	T	T	T	T	T	T		1	1	1
981672	A	1	981672	+	NA	NA	NA	NA	NA	NA	A	A	1	A	A	A	A	A	A	A	A		1	1	1
981720	T	1	981720	+	NA	NA	NA	NA	NA	NA	T	T	1	T	T	T	T	T	T	T	T		1	1	1
981775	T	1	981775	+	NA	NA	NA	NA	NA	NA	T	T	1	T	T	T	T	T	T	T	T		1	1	1
981792	A	1	981792	+	NA	NA	NA	NA	NA	NA	A	A	1	A	A	A	A	A	A	A	A		1	1	1
987248	T	1	987248	+	NA	NA	NA	NA	NA	NA	T	T	1	T	T	T	T	T	T	T	T		1	1	1
987272	G	1	987272	+	NA	NA	NA	NA	NA	NA	G	G	1	G	G	G	G	G	G	G	G		1	1	1
993246	A	1	993246	+	NA	NA	NA	NA	NA	NA	A	A	1	A	A	A	A	A	A	A	A		1	1	1
997139	A	1	997139	+	NA	NA	NA	NA	NA	NA	A	A	1	A	A	A	A	A	A	A	A		1	1	1
997186	T	1	997186	+	NA	NA	NA	NA	NA	NA	T	T	1	T	T	T	T	T	T	T	T		1	1	1
997188	A	1	997188	+	NA	NA	NA	NA	NA	NA	A	A	1	A	A	A	A	A	A	A	A		1	1	1
1006047	C	1	1006047	+	NA	NA	NA	NA	NA	NA	C	C	1	C	C	C	C	C	C	C	C		1	1	1
1006117	A	1	1006117	+	NA	NA	NA	NA	NA	NA	A	A	1	A	A	A	A	A	A	A	A		1	1	1
1009231	G	1	1009231	+	NA	NA	NA	NA	NA	NA	G	G	1	G	G	G	G	G	G	G	G		1	1	1
1009241	A	1	1009241	+	NA	NA	NA	NA	NA	NA	A	A	1	A	A	A	A	A	A	A	A		1	1	1
1009258	C	1	1009258	+	NA	NA	NA	NA	NA	NA	C	C	1	C	C	C	C	C	C	C	C		1	1	1
1009265	C	1	1009265	+	NA	NA	NA	NA	NA	NA	C	C	1	C	C	C	C	C	C	C	C		1	1	1
1009291	A	1	1009291	+	NA	NA	NA	NA	NA	NA	A	A	1	A	A	A	A	A	A	A	A		1	1	1
1009343	C	1	1009343	+	NA	NA	NA	NA	NA	NA	C	C	1	C	C	C	C	C	C	C	C		1	1	1
1009403	C	1	1009403	+	NA	NA	NA	NA	NA	NA	C	C	1	C	C	C	C	C	C	C	C		1	1	1
1009758	T	1	1009758	+	NA	NA	NA	NA	NA	NA	T	T	1	T	T	T	T	T	T	T	T		1	1	1
1021007	T	1	1021007	+	NA	NA	NA	NA	NA	NA	T	T	1	T	T	T	T	T	T	T	T		1	1	1
1036669	G/A	1	1036669	+	NA	NA	NA	NA	NA	NA	R	A	0	A	R	A	G	G	G	G	G		0	0	0.166667
1039371	T	1	1039371	+	NA	NA	NA	NA	NA	NA	T	T	1	T	T	T	T	T	T	T	T		1	1	1
1039374	A	1	1039374	+	NA	NA	NA	NA	NA	NA	A	A	1	A	A	A	A	A	A	A	A		1	1	1
1041597	A	1	1041597	+	NA	NA	NA	NA	NA	NA	A	A	1	A	A	A	A	A	A	A	A		1	1	1
1041631	T	1	1041631	+	NA	NA	NA	NA	NA	NA	T	T	1	T	T	T	T	T	T	T	T		1	1	1
1061422	G	1	1061422	+	NA	NA	NA	NA	NA	NA	G	G	1	G	G	G	G	G	G	G	G		1	1	1
1064029	G	1	1064029	+	NA	NA	NA	NA	NA	NA	G	G	1	G	G	G	G	G	G	G	G		1	1	1
1064065	T/G	1	1064065	+	NA	NA	NA	NA	NA	NA	T	K	0	T	T	T	T	T	T	T	T		1	1	1
1064094	T	1	1064094	+	NA	NA	NA	NA	NA	NA	T	T	1	T	T	T	T	T	T	T	T		1	1	1
1064102	C	1	1064102	+	NA	NA	NA	NA	NA	NA	C	C	1	C	C	C	C	C	C	C	C		1	1	1
1064148	T	1	1064148	+	NA	NA	NA	NA	NA	NA	T	T	1	T	T	T	T	T	T	T	T		1	1	1
1066578	A	1	1066578	+	NA	NA	NA	NA	NA	NA	A	A	1	A	A	A	A	A	A	A	A		1	1	1
1066591	G	1	1066591	+	NA	NA	NA	NA	NA	NA	G	G	1	G	G	G	G	G	G	G	G		1	1	1
1066609	A	1	1066609	+	NA	NA	NA	NA	NA	NA	A	A	1	A	A	A	A	A	A	A	A		1	1	1
1066617	A	1	1066617	+	NA	NA	NA	NA	NA	NA	A	A	1	A	A	A	A	A	A	A	A		1	1	1
1073147	A	1	1073147	+	NA	NA	NA	NA	NA	NA	A	A	1	A	A	A	A	A	A	A	A		1	1	1
1094326	A	1	1094326	+	NA	NA	NA	NA	NA	NA	A	A	1	A	A	A	A	A	A	A	A		1	1	1
1124526	A	1	1124526	+	NA	NA	NA	NA	NA	NA	A	A	1	A	A	A	A	A	A	A	A		1	1	1
1124580	A	1	1124580	+	NA	NA	NA	NA	NA	NA	A	A	1	A	A	A	A	A	A	A	A		1	1	1
1130271	A	1	1130271	+	NA	NA	NA	NA	NA	NA	A	A	1	A	A	A	A	A	A	A	A		1	1	1
1145957	G	1	1145957	+	NA	NA	NA	NA	NA	NA	G	G	1	G	G	G	G	G	G	G	G		1	1	1
1161151	G	1	1161151	+	NA	NA	NA	NA	NA	NA	G	G	1	G	G	G	G	G	G	G	G		1	1	1
1184567	A	1	1184567	+	NA	NA	NA	NA	NA	NA	A	A	1	A	A	A	A	A	A	A	A		1	1	1
1196760	T	1	1196760	+	NA	NA	NA	NA	NA	NA	T	T	1	T	T	T	T	T	T	T	T		1	1	1
1199000	A	1	1199000	+	NA	NA	NA	NA	NA	NA	A	A	1	A	A	A	A	A	A	A	A		1	1	1
1199040	A	1	1199040	+	NA	NA	NA	NA	NA	NA	A	A	1	A	A	A	A	A	A	A	A		1	1	1
1199174	T	1	1199174	+	NA	NA	NA	NA	NA	NA	T	T	1	T	T	T	T	T	T	T	T		1	1	1
1199188	T	1	1199188	+	NA	NA	NA	NA	NA	NA	T	T	1	T	T	T	T	T	T	T	T		1	1	1
1199201	A	1	1199201	+	NA	NA	NA	NA	NA	NA	A	A	1	A	A	A	A	A	A	A	A		1	1	1
1199203	T	1	1199203	+	NA	NA	NA	NA	NA	NA	T	T	1	T	T	T	T	T	T	T	T		1	1	1
1199208	A	1	1199208	+	NA	NA	NA	NA	NA	NA	A	A	1	A	A	A	A	A	A	A	A		1	1	1
1199236	A	1	1199236	+	NA	NA	NA	NA	NA	NA	A	A	1	A	A	A	A	A	A	A	A		1	1	1
1236355	T	1	1236355	+	NA	NA	NA	NA	NA	NA	T	T	1	T	T	T	T	T	T	T	T		1	1	1
1236387	C	1	1236387	+	NA	NA	NA	NA	NA	NA	C	C	1	C	C	C	C	C	C	C	C		1	1	1
1236458	T	1	1236458	+	NA	NA	NA	NA	NA	NA	T	T	1	T	T	T	T	T	T	T	T		1	1	1
1246904	A	1	1246904	+	NA	NA	NA	NA	NA	NA	A	A	1	A	A	A	A	A	A	A	A		1	1	1
1270108	T/C	1	1270108	+	NA	NA	NA	NA	NA	NA	Y	T	0	T	Y	T	Y	C	C	Y	Y		1	1	0.333333
1270232	G	1	1270232	+	NA	NA	NA	NA	NA	NA	G	G	1	G	G	G	G	G	G	G	G		1	1	1
1270233	A	1	1270233	+	NA	NA	NA	NA	NA	NA	A	A	1	A	A	A	A	A	A	A	A		1	1	1
1273546	A	1	1273546	+	NA	NA	NA	NA	NA	NA	A	A	1	A	A	A	A	A	A	A	A		1	1	1
1273566	A	1	1273566	+	NA	NA	NA	NA	NA	NA	A	A	1	A	A	A	A	A	A	A	A		1	1	1
1273735	T	1	1273735	+	NA	NA	NA	NA	NA	NA	T	T	1	T	T	T	T	T	T	T	T		1	1	1
1273742	T	1	1273742	+	NA	NA	NA	NA	NA	NA	T	T	1	T	T	T	T	T	T	T	T		1	1	1
1276717	T/C	1	1276717	+	NA	NA	NA	NA	NA	NA	Y	C	0	C	Y	C	T	T	T	T	T		0	0	0.166667
1299044	T	1	1299044	+	NA	NA	NA	NA	NA	NA	T	T	1	T	T	T	T	T	T	T	T		1	1	1
1314348	G	1	1314348	+	NA	NA	NA	NA	NA	NA	G	G	1	G	G	G	G	G	G	G	G		1	1	1
1314366	T/C	1	1314366	+	NA	NA	NA	NA	NA	NA	Y	T	0	T	T	T	T	T	T	T	T		0	0	0
1314497	C	1	1314497	+	NA	NA	NA	NA	NA	NA	C	C	1	C	C	C	C	C	C	C	C		1	1	1
1330811	T	1	1330811	+	NA	NA	NA	NA	NA	NA	T	T	1	T	T	T	T	T	T	T	T		1	1	1
1330848	T	1	1330848	+	NA	NA	NA	NA	NA	NA	T	T	1	T	T	T	T	T	T	T	T		1	1	1
1330858	C	1	1330858	+	NA	NA	NA	NA	NA	NA	C	C	1	C	C	C	C	C	C	C	C		1	1	1
1335211	T	1	1335211	+	NA	NA	NA	NA	NA	NA	T	T	1	T	T	T	T	T	T	T	T		1	1	1
1335240	A	1	1335240	+	NA	NA	NA	NA	NA	NA	A	A	1	A	A	A	A	A	A	A	A		1	1	1
1338323	A	1	1338323	+	NA	NA	NA	NA	NA	NA	A	A	1	A	A	A	A	A	A	A	A		1	1	1
1338361	G/A	1	1338361	+	NA	NA	NA	NA	NA	NA	G	G	1	G	G	G	R	G	G	G	G		1	1	0.833333
1342495	G	1	1342495	+	NA	NA	NA	NA	NA	NA	G	G	1	G	G	G	G	G	G	G	G		1	1	1
1342519	A	1	1342519	+	NA	NA	NA	NA	NA	NA	A	A	1	A	A	A	A	A	A	A	A		1	1	1
1352606	T	1	1352606	+	NA	NA	NA	NA	NA	NA	T	T	1	T	T	T	T	T	T	T	T		1	1	1
1376797	A	1	1376797	+	NA	NA	NA	NA	NA	NA	A	A	1	A	A	A	A	A	A	A	A		1	1	1
1376805	A	1	1376805	+	NA	NA	NA	NA	NA	NA	A	A	1	A	A	A	A	A	A	A	A		1	1	1
1393143	A	1	1393143	+	NA	NA	NA	NA	NA	NA	A	A	1	A	A	A	A	A	A	A	A		1	1	1
1393239	C/T	1	1393239	+	NA	NA	NA	NA	NA	NA	C	T	0	T	C	T	C	C	C	C	C		1	1	0.666667
1396737	T	1	1396737	+	NA	NA	NA	NA	NA	NA	T	T	1	T	T	T	T	T	T	T	T		1	1	1
1396763	C	1	1396763	+	NA	NA	NA	NA	NA	NA	C	C	1	C	C	C	C	C	C	C	C		1	1	1
1425072	G	1	1425072	+	NA	NA	NA	NA	NA	NA	G	G	1	G	G	G	G	G	G	G	G		1	1	1
1425096	C	1	1425096	+	NA	NA	NA	NA	NA	NA	C	C	1	C	C	C	C	C	C	C	C		1	1	1
1433693	C	1	1433693	+	NA	NA	NA	NA	NA	NA	C	C	1	C	C	C	C	C	C	C	C		1	1	1
1433862	A	1	1433862	+	NA	NA	NA	NA	NA	NA	A	A	1	A	A	A	A	A	A	A	A		1	1	1
1434092	A	1	1434092	+	NA	NA	NA	NA	NA	NA	A	A	1	A	A	A	A	A	A	A	A		1	1	1
1434146	C/A	1	1434146	+	NA	NA	NA	NA	NA	NA	C	A	0	A	C	A	C	C	C	C	C		1	1	0.666667
1482001	C	1	1482001	+	NA	NA	NA	NA	NA	NA	C	C	1	C	C	C	C	C	C	C	C		1	1	1
1482036	G/A	1	1482036	+	NA	NA	NA	NA	NA	NA	G	A	0	A	G	A	G	G	G	G	G		1	1	0.666667
1482079	T	1	1482079	+	NA	NA	NA	NA	NA	NA	T	T	1	T	T	T	T	T	T	T	T		1	1	1
1482121	A	1	1482121	+	NA	NA	NA	NA	NA	NA	A	A	1	A	A	A	A	A	A	A	A		1	1	1
1482227	C	1	1482227	+	NA	NA	NA	NA	NA	NA	C	C	1	C	C	C	C	C	C	C	C		1	1	1
1482464	C/T	1	1482464	+	NA	NA	NA	NA	NA	NA	C	T	0	T	C	T	C	C	C	C	C		1	1	0.666667
1482476	T	1	1482476	+	NA	NA	NA	NA	NA	NA	T	T	1	T	T	T	T	T	T	T	T		1	1	1
1482495	T/A	1	1482495	+	NA	NA	NA	NA	NA	NA	T	A	0	A	T	A	T	T	T	T	T		1	1	0.666667
1488594	T	1	1488594	+	NA	NA	NA	NA	NA	NA	T	T	1	T	T	T	T	T	T	T	T		1	1	1
1488613	A	1	1488613	+	NA	NA	NA	NA	NA	NA	A	A	1	A	A	A	A	A	A	A	A		1	1	1
1493507	A	1	1493507	+	NA	NA	NA	NA	NA	NA	A	A	1	A	A	A	A	A	A	A	A		1	1	1
1493545	G	1	1493545	+	NA	NA	NA	NA	NA	NA	G	G	1	G	G	G	G	G	G	G	G		1	1	1
1493611	A	1	1493611	+	NA	NA	NA	NA	NA	NA	A	A	1	A	A	A	A	A	A	A	A		1	1	1
1493667	A	1	1493667	+	NA	NA	NA	NA	NA	NA	A	A	1	A	A	A	A	A	A	A	A		1	1	1
1501284	G	1	1501284	+	NA	NA	NA	NA	NA	NA	G	G	1	G	G	G	G	G	G	G	G		1	1	1
1501285	C	1	1501285	+	NA	NA	NA	NA	NA	NA	C	C	1	C	C	C	C	C	C	C	C		1	1	1
1501314	A	1	1501314	+	NA	NA	NA	NA	NA	NA	A	A	1	A	A	A	A	A	A	A	A		1	1	1
1501332	A	1	1501332	+	NA	NA	NA	NA	NA	NA	A	A	1	A	A	A	A	A	A	A	A		1	1	1
1501338	G	1	1501338	+	NA	NA	NA	NA	NA	NA	G	G	1	G	G	G	G	G	G	G	G		1	1	1
1501382	G	1	1501382	+	NA	NA	NA	NA	NA	NA	G	G	1	G	G	G	G	G	G	G	G		1	1	1
1501429	A	1	1501429	+	NA	NA	NA	NA	NA	NA	A	A	1	A	A	A	A	A	A	A	A		1	1	1
1501433	T	1	1501433	+	NA	NA	NA	NA	NA	NA	T	T	1	T	T	T	T	T	T	T	T		1	1	1
1502286	T	1	1502286	+	NA	NA	NA	NA	NA	NA	T	T	1	T	T	T	T	T	T	T	T		1	1	1
1502366	A	1	1502366	+	NA	NA	NA	NA	NA	NA	A	A	1	A	A	A	A	A	A	A	A		1	1	1
1502787	C	1	1502787	+	NA	NA	NA	NA	NA	NA	C	C	1	C	C	C	C	C	C	C	C		1	1	1
1525586	T	1	1525586	+	NA	NA	NA	NA	NA	NA	T	T	1	T	T	T	T	T	T	T	T		1	1	1
1528978	A	1	1528978	+	NA	NA	NA	NA	NA	NA	A	A	1	A	A	A	A	A	A	A	A		1	1	1
1537962	A	1	1537962	+	NA	NA	NA	NA	NA	NA	A	A	1	A	A	A	A	A	A	A	A		1	1	1
1547275	T	1	1547275	+	NA	NA	NA	NA	NA	NA	T	T	1	T	T	T	T	T	T	T	T		1	1	1
1547358	A	1	1547358	+	NA	NA	NA	NA	NA	NA	A	A	1	A	A	A	A	A	A	A	A		1	1	1
1547487	G	1	1547487	+	NA	NA	NA	NA	NA	NA	G	G	1	G	G	G	G	G	G	G	G		1	1	1
1550692	G	1	1550692	+	NA	NA	NA	NA	NA	NA	G	G	1	G	G	G	G	G	G	G	G		1	1	1
1555259	T	1	1555259	+	NA	NA	NA	NA	NA	NA	T	T	1	T	T	T	T	T	T	T	T		1	1	1
1563163	T	1	1563163	+	NA	NA	NA	NA	NA	NA	T	T	1	T	T	T	T	T	T	T	T		1	1	1
1564592	C	1	1564592	+	NA	NA	NA	NA	NA	NA	C	C	1	C	C	C	C	C	C	C	C		1	1	1
1564596	G	1	1564596	+	NA	NA	NA	NA	NA	NA	G	G	1	G	G	G	G	G	G	G	G		1	1	1
1564617	T	1	1564617	+	NA	NA	NA	NA	NA	NA	T	T	1	T	T	T	T	T	T	T	T		1	1	1
1564646	A	1	1564646	+	NA	NA	NA	NA	NA	NA	A	A	1	A	A	A	A	A	A	A	A		1	1	1
1576354	A	1	1576354	+	NA	NA	NA	NA	NA	NA	A	A	1	A	A	A	A	A	A	A	A		1	1	1
1576361	T	1	1576361	+	NA	NA	NA	NA	NA	NA	T	T	1	T	T	T	T	T	T	T	T		1	1	1
1576399	G	1	1576399	+	NA	NA	NA	NA	NA	NA	G	G	1	G	G	G	G	G	G	G	G		1	1	1
1576422	A	1	1576422	+	NA	NA	NA	NA	NA	NA	A	A	1	A	A	A	A	A	A	A	A		1	1	1
1579175	G	1	1579175	+	NA	NA	NA	NA	NA	NA	G	G	1	G	G	G	G	G	G	G	G		1	1	1
1579232	T	1	1579232	+	NA	NA	NA	NA	NA	NA	T	T	1	T	T	T	T	T	T	T	T		1	1	1
1579236	A	1	1579236	+	NA	NA	NA	NA	NA	NA	A	A	1	A	A	A	A	A	A	A	A		1	1	1
1580952	T	1	1580952	+	NA	NA	NA	NA	NA	NA	T	T	1	T	T	T	T	T	T	T	T		1	1	1
1581115	T	1	1581115	+	NA	NA	NA	NA	NA	NA	T	T	1	T	T	T	T	T	T	T	T		1	1	1
1581121	T	1	1581121	+	NA	NA	NA	NA	NA	NA	T	T	1	T	T	T	T	T	T	T	T		1	1	1
1587296	T	1	1587296	+	NA	NA	NA	NA	NA	NA	T	T	1	T	T	T	T	T	T	T	T		1	1	1
1593088	A	1	1593088	+	NA	NA	NA	NA	NA	NA	A	A	1	A	A	A	A	A	A	A	A		1	1	1
1593092	A	1	1593092	+	NA	NA	NA	NA	NA	NA	A	A	1	A	A	A	A	A	A	A	A		1	1	1
1593097	G	1	1593097	+	NA	NA	NA	NA	NA	NA	G	G	1	G	G	G	G	G	G	G	G		1	1	1
1611991	T	1	1611991	+	NA	NA	NA	NA	NA	NA	T	T	1	T	T	T	T	T	T	T	T		1	1	1
1614005	A	1	1614005	+	NA	NA	NA	NA	NA	NA	A	A	1	A	A	A	A	A	A	A	A		1	1	1
1614130	T	1	1614130	+	NA	NA	NA	NA	NA	NA	T	T	1	T	T	T	T	T	T	T	T		1	1	1
1614147	C	1	1614147	+	NA	NA	NA	NA	NA	NA	C	C	1	C	C	C	C	C	C	C	C		1	1	1
1614191	A	1	1614191	+	NA	NA	NA	NA	NA	NA	A	A	1	A	A	A	A	A	A	A	A		1	1	1
1614267	A	1	1614267	+	NA	NA	NA	NA	NA	NA	A	A	1	A	A	A	A	A	A	A	A		1	1	1
1622220	A	1	1622220	+	NA	NA	NA	NA	NA	NA	A	A	1	A	A	A	A	A	A	A	A		1	1	1
1622386	T	1	1622386	+	NA	NA	NA	NA	NA	NA	T	T	1	T	T	T	T	T	T	T	T		1	1	1
1649320	A	1	1649320	+	NA	NA	NA	NA	NA	NA	A	A	1	A	A	A	A	A	A	A	A		1	1	1
1655498	T	1	1655498	+	NA	NA	NA	NA	NA	NA	T	T	1	T	T	T	T	T	T	T	T		1	1	1
1655600	C	1	1655600	+	NA	NA	NA	NA	NA	NA	C	C	1	C	C	C	C	C	C	C	C		1	1	1
1656711	C	1	1656711	+	NA	NA	NA	NA	NA	NA	C	C	1	C	C	C	C	C	C	C	C		1	1	1
1656901	T	1	1656901	+	NA	NA	NA	NA	NA	NA	T	T	1	T	T	T	T	T	T	T	T		1	1	1
1656912	T	1	1656912	+	NA	NA	NA	NA	NA	NA	T	T	1	T	T	T	T	T	T	T	T		1	1	1
1674123	A	1	1674123	+	NA	NA	NA	NA	NA	NA	A	A	1	A	A	A	A	A	A	A	A		1	1	1
1674153	T	1	1674153	+	NA	NA	NA	NA	NA	NA	T	T	1	T	T	T	T	T	T	T	T		1	1	1
1684909	A	1	1684909	+	NA	NA	NA	NA	NA	NA	A	A	1	A	A	A	A	A	A	A	A		1	1	1
1692200	T	1	1692200	+	NA	NA	NA	NA	NA	NA	T	T	1	T	T	T	T	T	T	T	T		1	1	1
1692205	T	1	1692205	+	NA	NA	NA	NA	NA	NA	T	T	1	T	T	T	T	T	T	T	T		1	1	1
1701260	T	1	1701260	+	NA	NA	NA	NA	NA	NA	T	T	1	T	T	T	T	T	T	T	T		1	1	1
1701388	G	1	1701388	+	NA	NA	NA	NA	NA	NA	G	G	1	G	G	G	G	G	G	G	G		1	1	1
1721768	T	1	1721768	+	NA	NA	NA	NA	NA	NA	T	T	1	T	T	T	T	T	T	T	T		1	1	1
1721863	A	1	1721863	+	NA	NA	NA	NA	NA	NA	A	A	1	A	A	A	A	A	A	A	A		1	1	1
1736755	T	1	1736755	+	NA	NA	NA	NA	NA	NA	T	T	1	T	T	T	T	T	T	T	T		1	1	1
1736786	A	1	1736786	+	NA	NA	NA	NA	NA	NA	A	A	1	A	A	A	A	A	A	A	A		1	1	1
1736814	A	1	1736814	+	NA	NA	NA	NA	NA	NA	A	A	1	A	A	A	A	A	A	A	A		1	1	1
1736824	A	1	1736824	+	NA	NA	NA	NA	NA	NA	A	A	1	A	A	A	A	A	A	A	A		1	1	1
1736826	A	1	1736826	+	NA	NA	NA	NA	NA	NA	A	A	1	A	A	A	A	A	A	A	A		1	1	1
1742882	T	1	1742882	+	NA	NA	NA	NA	NA	NA	T	T	1	T	T	T	T	T	T	T	T		1	1	1
1742884	T	1	1742884	+	NA	NA	NA	NA	NA	NA	T	T	1	T	T	T	T	T	T	T	T		1	1	1
1742931	A	1	1742931	+	NA	NA	NA	NA	NA	NA	A	A	1	A	A	A	A	A	A	A	A		1	1	1
1752182	A	1	1752182	+	NA	NA	NA	NA	NA	NA	A	A	1	A	A	A	A	A	A	A	A		1	1	1
1752205	A	1	1752205	+	NA	NA	NA	NA	NA	NA	A	A	1	A	A	A	A	A	A	A	A		1	1	1
1752228	A	1	1752228	+	NA	NA	NA	NA	NA	NA	A	A	1	A	A	A	A	A	A	A	A		1	1	1
1764761	A/G	1	1764761	+	NA	NA	NA	NA	NA	NA	A	A	1	A	A	A	A	R	A	A	A		1	1	0.833333
1773689	T	1	1773689	+	NA	NA	NA	NA	NA	NA	T	T	1	T	T	T	T	T	T	T	T		1	1	1
1774519	A	1	1774519	+	NA	NA	NA	NA	NA	NA	A	A	1	A	A	A	A	A	A	A	A		1	1	1
1774547	T	1	1774547	+	NA	NA	NA	NA	NA	NA	T	T	1	T	T	T	T	T	T	T	T		1	1	1
1774666	A	1	1774666	+	NA	NA	NA	NA	NA	NA	A	A	1	A	A	A	A	A	A	A	A		1	1	1
1774727	T	1	1774727	+	NA	NA	NA	NA	NA	NA	T	T	1	T	T	T	T	T	T	T	T		1	1	1
1774839	T	1	1774839	+	NA	NA	NA	NA	NA	NA	T	T	1	T	T	T	T	T	T	T	T		1	1	1
1775088	C	1	1775088	+	NA	NA	NA	NA	NA	NA	C	C	1	C	C	C	C	C	C	C	C		1	1	1
1785826	G	1	1785826	+	NA	NA	NA	NA	NA	NA	G	G	1	G	G	G	G	G	G	G	G		1	1	1
1785861	A	1	1785861	+	NA	NA	NA	NA	NA	NA	A	A	1	A	A	A	A	A	A	A	A		1	1	1
1786399	T	1	1786399	+	NA	NA	NA	NA	NA	NA	T	T	1	T	T	T	T	T	T	T	T		1	1	1
1786425	C	1	1786425	+	NA	NA	NA	NA	NA	NA	C	C	1	C	C	C	C	C	C	C	C		1	1	1
1786545	A	1	1786545	+	NA	NA	NA	NA	NA	NA	A	A	1	A	A	A	A	A	A	A	A		1	1	1
1786562	A	1	1786562	+	NA	NA	NA	NA	NA	NA	A	A	1	A	A	A	A	A	A	A	A		1	1	1
1786605	C	1	1786605	+	NA	NA	NA	NA	NA	NA	C	C	1	C	C	C	C	C	C	C	C		1	1	1
1790229	T	1	1790229	+	NA	NA	NA	NA	NA	NA	T	T	1	T	T	T	T	T	T	T	T		1	1	1
1790805	T	1	1790805	+	NA	NA	NA	NA	NA	NA	T	T	1	T	T	T	T	T	T	T	T		1	1	1
1792665	T	1	1792665	+	NA	NA	NA	NA	NA	NA	T	T	1	T	T	T	T	T	T	T	T		1	1	1
1792707	A	1	1792707	+	NA	NA	NA	NA	NA	NA	A	A	1	A	A	A	A	A	A	A	A		1	1	1
1804724	T	1	1804724	+	NA	NA	NA	NA	NA	NA	T	T	1	T	T	T	T	T	T	T	T		1	1	1
1814915	T	1	1814915	+	NA	NA	NA	NA	NA	NA	T	T	1	T	T	T	T	T	T	T	T		1	1	1
1814939	T	1	1814939	+	NA	NA	NA	NA	NA	NA	T	T	1	T	T	T	T	T	T	T	T		1	1	1
1818820	A	1	1818820	+	NA	NA	NA	NA	NA	NA	A	A	1	A	A	A	A	A	A	A	A		1	1	1
1819066	T	1	1819066	+	NA	NA	NA	NA	NA	NA	T	T	1	T	T	T	T	T	T	T	T		1	1	1
1819686	T	1	1819686	+	NA	NA	NA	NA	NA	NA	T	T	1	T	T	T	T	T	T	T	T		1	1	1
1819733	G	1	1819733	+	NA	NA	NA	NA	NA	NA	G	G	1	G	G	G	G	G	G	G	G		1	1	1
1819791	G	1	1819791	+	NA	NA	NA	NA	NA	NA	G	G	1	G	G	G	G	G	G	G	G		1	1	1
1826845	T	1	1826845	+	NA	NA	NA	NA	NA	NA	T	T	1	T	T	T	T	T	T	T	T		1	1	1
1836244	C	1	1836244	+	NA	NA	NA	NA	NA	NA	C	C	1	C	C	C	C	C	C	C	C		1	1	1
1836263	T	1	1836263	+	NA	NA	NA	NA	NA	NA	T	T	1	T	T	T	T	T	T	T	T		1	1	1
1836321	A	1	1836321	+	NA	NA	NA	NA	NA	NA	A	A	1	A	A	A	A	A	A	A	A		1	1	1
1840206	A/C	1	1840206	+	NA	NA	NA	NA	NA	NA	A	M	0	A	A	A	A	A	A	A	A		1	1	1
1840225	C	1	1840225	+	NA	NA	NA	NA	NA	NA	C	C	1	C	C	C	C	C	C	C	C		1	1	1
1840968	A	1	1840968	+	NA	NA	NA	NA	NA	NA	A	A	1	A	A	A	A	A	A	A	A		1	1	1
1840993	T	1	1840993	+	NA	NA	NA	NA	NA	NA	T	T	1	T	T	T	T	T	T	T	T		1	1	1
1853652	T	1	1853652	+	NA	NA	NA	NA	NA	NA	T	T	1	T	T	T	T	T	T	T	T		1	1	1
1853676	T	1	1853676	+	NA	NA	NA	NA	NA	NA	T	T	1	T	T	T	T	T	T	T	T		1	1	1
1887940	A	1	1887940	+	NA	NA	NA	NA	NA	NA	A	A	1	A	A	A	A	A	A	A	A		1	1	1
1888126	A	1	1888126	+	NA	NA	NA	NA	NA	NA	A	A	1	A	A	A	A	A	A	A	A		1	1	1
1931970	A	1	1931970	+	NA	NA	NA	NA	NA	NA	A	A	1	A	A	A	A	A	A	A	A		1	1	1
1931983	A	1	1931983	+	NA	NA	NA	NA	NA	NA	A	A	1	A	A	A	A	A	A	A	A		1	1	1
1931997	A	1	1931997	+	NA	NA	NA	NA	NA	NA	A	A	1	A	A	A	A	A	A	A	A		1	1	1
1941579	T	1	1941579	+	NA	NA	NA	NA	NA	NA	T	T	1	T	T	T	T	T	T	T	T		1	1	1
1941587	C	1	1941587	+	NA	NA	NA	NA	NA	NA	C	C	1	C	C	C	C	C	C	C	C		1	1	1
1942486	T	1	1942486	+	NA	NA	NA	NA	NA	NA	T	T	1	T	T	T	T	T	T	T	T		1	1	1
1942541	A	1	1942541	+	NA	NA	NA	NA	NA	NA	A	A	1	A	A	A	A	A	A	A	A		1	1	1
1949101	C	1	1949101	+	NA	NA	NA	NA	NA	NA	C	C	1	C	C	C	C	C	C	C	C		1	1	1
1963204	A	1	1963204	+	NA	NA	NA	NA	NA	NA	A	A	1	A	A	A	A	A	A	A	A		1	1	1
1971696	T	1	1971696	+	NA	NA	NA	NA	NA	NA	T	T	1	T	T	T	T	T	T	T	T		1	1	1
1971698	C	1	1971698	+	NA	NA	NA	NA	NA	NA	C	C	1	C	C	C	C	C	C	C	C		1	1	1
1976981	T	1	1976981	+	NA	NA	NA	NA	NA	NA	T	T	1	T	T	T	T	T	T	T	T		1	1	1
1976988	T	1	1976988	+	NA	NA	NA	NA	NA	NA	T	T	1	T	T	T	T	T	T	T	T		1	1	1
1980008	A	1	1980008	+	NA	NA	NA	NA	NA	NA	A	A	1	A	A	A	A	A	A	A	A		1	1	1
1980026	T	1	1980026	+	NA	NA	NA	NA	NA	NA	T	T	1	T	T	T	T	T	T	T	T		1	1	1
1980038	T	1	1980038	+	NA	NA	NA	NA	NA	NA	T	T	1	T	T	T	T	T	T	T	T		1	1	1
1980359	T	1	1980359	+	NA	NA	NA	NA	NA	NA	T	T	1	T	T	T	T	T	T	T	T		1	1	1
1980361	A	1	1980361	+	NA	NA	NA	NA	NA	NA	A	A	1	A	A	A	A	A	A	A	A		1	1	1
1980383	T	1	1980383	+	NA	NA	NA	NA	NA	NA	T	T	1	T	T	T	T	T	T	T	T		1	1	1
1980400	A	1	1980400	+	NA	NA	NA	NA	NA	NA	A	A	1	A	A	A	A	A	A	A	A		1	1	1
1983896	T	1	1983896	+	NA	NA	NA	NA	NA	NA	T	T	1	T	T	T	T	T	T	T	T		1	1	1
1987095	G	1	1987095	+	NA	NA	NA	NA	NA	NA	G	G	1	G	G	G	G	G	G	G	G		1	1	1
1987134	T	1	1987134	+	NA	NA	NA	NA	NA	NA	T	T	1	T	T	T	T	T	T	T	T		1	1	1
1991374	A	1	1991374	+	NA	NA	NA	NA	NA	NA	A	A	1	A	A	A	A	A	A	A	A		1	1	1
2001749	A	1	2001749	+	NA	NA	NA	NA	NA	NA	A	A	1	A	A	A	A	A	A	A	A		1	1	1
2006014	C	1	2006014	+	NA	NA	NA	NA	NA	NA	C	C	1	C	C	C	C	C	C	C	C		1	1	1
2006212	T	1	2006212	+	NA	NA	NA	NA	NA	NA	T	T	1	T	T	T	T	T	T	T	T		1	1	1
2015420	C	1	2015420	+	NA	NA	NA	NA	NA	NA	C	C	1	C	C	C	C	C	C	C	C		1	1	1
2015432	A	1	2015432	+	NA	NA	NA	NA	NA	NA	A	A	1	A	A	A	A	A	A	A	A		1	1	1
2019572	C	1	2019572	+	NA	NA	NA	NA	NA	NA	C	C	1	C	C	C	C	C	C	C	C		1	1	1
2035677	T	1	2035677	+	NA	NA	NA	NA	NA	NA	T	T	1	T	T	T	T	T	T	T	T		1	1	1
2035808	C	1	2035808	+	NA	NA	NA	NA	NA	NA	C	C	1	C	C	C	C	C	C	C	C		1	1	1
2035814	T	1	2035814	+	NA	NA	NA	NA	NA	NA	T	T	1	T	T	T	T	T	T	T	T		1	1	1
2035861	A	1	2035861	+	NA	NA	NA	NA	NA	NA	A	A	1	A	A	A	A	A	A	A	A		1	1	1
2040078	A	1	2040078	+	NA	NA	NA	NA	NA	NA	A	A	1	A	A	A	A	A	A	A	A		1	1	1
2042400	C	1	2042400	+	NA	NA	NA	NA	NA	NA	C	C	1	C	C	C	C	C	C	C	C		1	1	1
2042415	T	1	2042415	+	NA	NA	NA	NA	NA	NA	T	T	1	T	T	T	T	T	T	T	T		1	1	1
2042486	C	1	2042486	+	NA	NA	NA	NA	NA	NA	C	C	1	C	C	C	C	C	C	C	C		1	1	1
2090932	A	1	2090932	+	NA	NA	NA	NA	NA	NA	A	A	1	A	A	A	A	A	A	A	A		1	1	1
2090947	T	1	2090947	+	NA	NA	NA	NA	NA	NA	T	T	1	T	T	T	T	T	T	T	T		1	1	1
2090957	G/A	1	2090957	+	NA	NA	NA	NA	NA	NA	G	A	0	A	R	A	G	G	G	G	A		1	0	0.5
2092226	G	1	2092226	+	NA	NA	NA	NA	NA	NA	G	G	1	G	G	G	G	G	G	G	G		1	1	1
2092246	A	1	2092246	+	NA	NA	NA	NA	NA	NA	A	A	1	A	A	A	A	A	A	A	A		1	1	1
2092253	A	1	2092253	+	NA	NA	NA	NA	NA	NA	A	A	1	A	A	A	A	A	A	A	A		1	1	1
2106752	T	1	2106752	+	NA	NA	NA	NA	NA	NA	T	T	1	T	T	T	T	T	T	T	T		1	1	1
2122584	C	1	2122584	+	NA	NA	NA	NA	NA	NA	C	C	1	C	C	C	C	C	C	C	C		1	1	1
2122591	A/G	1	2122591	+	NA	NA	NA	NA	NA	NA	A	G	0	G	A	G	A	A	A	A	G		1	0	0.666667
2122616	A	1	2122616	+	NA	NA	NA	NA	NA	NA	A	A	1	A	A	A	A	A	A	A	A		1	1	1
2122691	T	1	2122691	+	NA	NA	NA	NA	NA	NA	T	T	1	T	T	T	T	T	T	T	T		1	1	1
2122738	T	1	2122738	+	NA	NA	NA	NA	NA	NA	T	T	1	T	T	T	T	T	T	T	T		1	1	1
2122747	T	1	2122747	+	NA	NA	NA	NA	NA	NA	T	T	1	T	T	T	T	T	T	T	T		1	1	1
2122800	T	1	2122800	+	NA	NA	NA	NA	NA	NA	T	T	1	T	T	T	T	T	T	T	T		1	1	1
2142041	A	1	2142041	+	NA	NA	NA	NA	NA	NA	A	A	1	A	A	A	A	A	A	A	A		1	1	1
2171555	T	1	2171555	+	NA	NA	NA	NA	NA	NA	T	T	1	T	T	T	T	T	T	T	T		1	1	1
2171582	C	1	2171582	+	NA	NA	NA	NA	NA	NA	C	C	1	C	C	C	C	C	C	C	C		1	1	1
2176032	C	1	2176032	+	NA	NA	NA	NA	NA	NA	C	C	1	C	C	C	C	C	C	C	C		1	1	1
2176063	G	1	2176063	+	NA	NA	NA	NA	NA	NA	G	G	1	G	G	G	G	G	G	G	G		1	1	1
2176069	T	1	2176069	+	NA	NA	NA	NA	NA	NA	T	T	1	T	T	T	T	T	T	T	T		1	1	1
2184961	T	1	2184961	+	NA	NA	NA	NA	NA	NA	T	T	1	T	T	T	T	T	T	T	T		1	1	1
2184979	A	1	2184979	+	NA	NA	NA	NA	NA	NA	A	A	1	A	A	A	A	A	A	A	A		1	1	1
2185006	A	1	2185006	+	NA	NA	NA	NA	NA	NA	A	A	1	A	A	A	A	A	A	A	A		1	1	1
2185017	T	1	2185017	+	NA	NA	NA	NA	NA	NA	T	T	1	T	T	T	T	T	T	T	T		1	1	1
2186487	T	1	2186487	+	NA	NA	NA	NA	NA	NA	T	T	1	T	T	T	T	T	T	T	T		1	1	1
2191225	A	1	2191225	+	NA	NA	NA	NA	NA	NA	A	A	1	A	A	A	A	A	A	A	A		1	1	1
2191291	C	1	2191291	+	NA	NA	NA	NA	NA	NA	C	C	1	C	C	C	C	C	C	C	C		1	1	1
2192743	C	1	2192743	+	NA	NA	NA	NA	NA	NA	C	C	1	C	C	C	C	C	C	C	C		1	1	1
2192838	A	1	2192838	+	NA	NA	NA	NA	NA	NA	A	A	1	A	A	A	A	A	A	A	A		1	1	1
2192848	A	1	2192848	+	NA	NA	NA	NA	NA	NA	A	A	1	A	A	A	A	A	A	A	A		1	1	1
2198775	A	1	2198775	+	NA	NA	NA	NA	NA	NA	A	A	1	A	A	A	A	A	A	A	A		1	1	1
2199164	C	1	2199164	+	NA	NA	NA	NA	NA	NA	C	C	1	C	C	C	C	C	C	C	C		1	1	1
2206102	G	1	2206102	+	NA	NA	NA	NA	NA	NA	G	G	1	G	G	G	G	G	G	G	G		1	1	1
2211149	A	1	2211149	+	NA	NA	NA	NA	NA	NA	A	A	1	A	A	A	A	A	A	A	A		1	1	1
2211209	A	1	2211209	+	NA	NA	NA	NA	NA	NA	A	A	1	A	A	A	A	A	A	A	A		1	1	1
2211215	A/C	1	2211215	+	NA	NA	NA	NA	NA	NA	A	C	0	C	A	C	A	A	A	A	C		1	0	0.666667
2211277	C/A	1	2211277	+	NA	NA	NA	NA	NA	NA	C	A	0	A	C	A	C	C	C	C	A		1	0	0.666667
2211321	A	1	2211321	+	NA	NA	NA	NA	NA	NA	A	A	1	A	A	A	A	A	A	A	A		1	1	1
2217315	T/C	1	2217315	+	NA	NA	NA	NA	NA	NA	T	T	1	T	T	T	T	T	Y	T	T		1	1	0.833333
2236587	T	1	2236587	+	NA	NA	NA	NA	NA	NA	T	T	1	T	T	T	T	T	T	T	T		1	1	1
2236599	T	1	2236599	+	NA	NA	NA	NA	NA	NA	T	T	1	T	T	T	T	T	T	T	T		1	1	1
2246561	A	1	2246561	+	NA	NA	NA	NA	NA	NA	A	A	1	A	A	A	A	A	A	A	A		1	1	1
2246618	A	1	2246618	+	NA	NA	NA	NA	NA	NA	A	A	1	A	A	A	A	A	A	A	A		1	1	1
2246689	A	1	2246689	+	NA	NA	NA	NA	NA	NA	A	A	1	A	A	A	A	A	A	A	A		1	1	1
2246694	A	1	2246694	+	NA	NA	NA	NA	NA	NA	A	A	1	A	A	A	A	A	A	A	A		1	1	1
2246750	G	1	2246750	+	NA	NA	NA	NA	NA	NA	G	G	1	G	G	G	G	G	G	G	G		1	1	1
2246789	T	1	2246789	+	NA	NA	NA	NA	NA	NA	T	T	1	T	T	T	T	T	T	T	T		1	1	1
2271977	A	1	2271977	+	NA	NA	NA	NA	NA	NA	A	A	1	A	A	A	A	A	A	A	A		1	1	1
2272016	A	1	2272016	+	NA	NA	NA	NA	NA	NA	A	A	1	A	A	A	A	A	A	A	A		1	1	1
2272017	T	1	2272017	+	NA	NA	NA	NA	NA	NA	T	T	1	T	T	T	T	T	T	T	T		1	1	1
2272021	G	1	2272021	+	NA	NA	NA	NA	NA	NA	G	G	1	G	G	G	G	G	G	G	G		1	1	1
2281853	T	1	2281853	+	NA	NA	NA	NA	NA	NA	T	T	1	T	T	T	T	T	T	T	T		1	1	1
2281905	G	1	2281905	+	NA	NA	NA	NA	NA	NA	G	G	1	G	G	G	G	G	G	G	G		1	1	1
2284584	A	1	2284584	+	NA	NA	NA	NA	NA	NA	A	A	1	A	A	A	A	A	A	A	A		1	1	1
2284626	A	1	2284626	+	NA	NA	NA	NA	NA	NA	A	A	1	A	A	A	A	A	A	A	A		1	1	1
2284640	A	1	2284640	+	NA	NA	NA	NA	NA	NA	A	A	1	A	A	A	A	A	A	A	A		1	1	1
2288407	A/G	1	2288407	+	NA	NA	NA	NA	NA	NA	G	A	0	A	R	A	R	G	G	G	A		1	0	0.333333
2288411	T	1	2288411	+	NA	NA	NA	NA	NA	NA	T	T	1	T	T	T	T	T	T	T	T		1	1	1
2288421	T	1	2288421	+	NA	NA	NA	NA	NA	NA	T	T	1	T	T	T	T	T	T	T	T		1	1	1
2288434	T	1	2288434	+	NA	NA	NA	NA	NA	NA	T	T	1	T	T	T	T	T	T	T	T		1	1	1
2288443	A/G	1	2288443	+	NA	NA	NA	NA	NA	NA	A	G	0	G	R	G	R	A	A	A	G		1	0	0.333333
2288447	A	1	2288447	+	NA	NA	NA	NA	NA	NA	A	A	1	A	A	A	A	A	A	A	A		1	1	1
2288482	G	1	2288482	+	NA	NA	NA	NA	NA	NA	G	G	1	G	G	G	G	G	G	G	G		1	1	1
2288484	C	1	2288484	+	NA	NA	NA	NA	NA	NA	C	C	1	C	C	C	C	C	C	C	C		1	1	1
2288492	A	1	2288492	+	NA	NA	NA	NA	NA	NA	A	A	1	A	A	A	A	A	A	A	A		1	1	1
2288535	A	1	2288535	+	NA	NA	NA	NA	NA	NA	A	A	1	A	A	A	A	A	A	A	A		1	1	1
2288592	C/T	1	2288592	+	NA	NA	NA	NA	NA	NA	C	T	0	T	C	T	C	C	C	C	T		1	0	0.666667
2288610	T	1	2288610	+	NA	NA	NA	NA	NA	NA	T	T	1	T	T	T	T	T	T	T	T		1	1	1
2288627	C	1	2288627	+	NA	NA	NA	NA	NA	NA	C	C	1	C	C	C	C	C	C	C	C		1	1	1
2288628	A	1	2288628	+	NA	NA	NA	NA	NA	NA	A	A	1	A	A	A	A	A	A	A	A		1	1	1
2288783	A/G	1	2288783	+	NA	NA	NA	NA	NA	NA	G	A	0	A	G	A	R	R	G	G	A		1	0	0.333333
2290277	C/T	1	2290277	+	NA	NA	NA	NA	NA	NA	C	T	0	T	C	T	C	C	C	C	T		1	0	0.666667
2290368	G	1	2290368	+	NA	NA	NA	NA	NA	NA	G	G	1	G	G	G	G	G	G	G	G		1	1	1
2290385	A/G	1	2290385	+	NA	NA	NA	NA	NA	NA	A	G	0	G	A	G	A	R	A	A	G		1	0	0.5
2290425	T	1	2290425	+	NA	NA	NA	NA	NA	NA	T	T	1	T	T	T	T	T	T	T	T		1	1	1
2290439	C/T	1	2290439	+	NA	NA	NA	NA	NA	NA	C	T	0	T	C	T	C	Y	C	C	T		1	0	0.5
2290460	G/T	1	2290460	+	NA	NA	NA	NA	NA	NA	G	T	0	T	K	T	G	G	G	G	T		1	0	0.5
2290500	T	1	2290500	+	NA	NA	NA	NA	NA	NA	T	T	1	T	T	T	T	T	T	T	T		1	1	1
2290520	A	1	2290520	+	NA	NA	NA	NA	NA	NA	A	A	1	A	A	A	A	A	A	A	A		1	1	1
2290535	C/A	1	2290535	+	NA	NA	NA	NA	NA	NA	C	A	0	A	C	A	C	C	C	C	A		1	0	0.666667
2293052	C	1	2293052	+	NA	NA	NA	NA	NA	NA	C	C	1	C	C	C	C	C	C	C	C		1	1	1
2293166	T	1	2293166	+	NA	NA	NA	NA	NA	NA	T	T	1	T	T	T	T	T	T	T	T		1	1	1
2299183	T	1	2299183	+	NA	NA	NA	NA	NA	NA	T	T	1	T	T	T	T	T	T	T	T		1	1	1
2299281	G	1	2299281	+	NA	NA	NA	NA	NA	NA	G	G	1	G	G	G	G	G	G	G	G		1	1	1
2304590	T	1	2304590	+	NA	NA	NA	NA	NA	NA	T	T	1	T	T	T	T	T	T	T	T		1	1	1
2304622	T	1	2304622	+	NA	NA	NA	NA	NA	NA	T	T	1	T	T	T	T	T	T	T	T		1	1	1
2304648	C	1	2304648	+	NA	NA	NA	NA	NA	NA	C	C	1	C	C	C	C	C	C	C	C		1	1	1
2304695	C	1	2304695	+	NA	NA	NA	NA	NA	NA	C	C	1	C	C	C	C	C	C	C	C		1	1	1
2304698	T	1	2304698	+	NA	NA	NA	NA	NA	NA	T	T	1	T	T	T	T	T	T	T	T		1	1	1
2304705	G	1	2304705	+	NA	NA	NA	NA	NA	NA	G	G	1	G	G	G	G	G	G	G	G		1	1	1
2330360	T	1	2330360	+	NA	NA	NA	NA	NA	NA	T	T	1	T	T	T	T	T	T	T	T		1	1	1
2330402	T	1	2330402	+	NA	NA	NA	NA	NA	NA	T	T	1	T	T	T	T	T	T	T	T		1	1	1
2331589	C	1	2331589	+	NA	NA	NA	NA	NA	NA	C	C	1	C	C	C	C	C	C	C	C		1	1	1
2331627	A	1	2331627	+	NA	NA	NA	NA	NA	NA	A	A	1	A	A	A	A	A	A	A	A		1	1	1
2331651	G	1	2331651	+	NA	NA	NA	NA	NA	NA	G	G	1	G	G	G	G	G	G	G	G		1	1	1
2331720	C	1	2331720	+	NA	NA	NA	NA	NA	NA	C	C	1	C	C	C	C	C	C	C	C		1	1	1
2338646	G	1	2338646	+	NA	NA	NA	NA	NA	NA	G	G	1	G	G	G	G	G	G	G	G		1	1	1
2338672	A	1	2338672	+	NA	NA	NA	NA	NA	NA	A	A	1	A	A	A	A	A	A	A	A		1	1	1
2338723	C	1	2338723	+	NA	NA	NA	NA	NA	NA	C	C	1	C	C	C	C	C	C	C	C		1	1	1
2338750	A	1	2338750	+	NA	NA	NA	NA	NA	NA	A	A	1	A	A	A	A	A	A	A	A		1	1	1
2339277	T	1	2339277	+	NA	NA	NA	NA	NA	NA	T	T	1	T	T	T	T	T	T	T	T		1	1	1
2343900	C	1	2343900	+	NA	NA	NA	NA	NA	NA	C	C	1	C	C	C	C	C	C	C	C		1	1	1
2343932	T	1	2343932	+	NA	NA	NA	NA	NA	NA	T	T	1	T	T	T	T	T	T	T	T		1	1	1
2343948	A	1	2343948	+	NA	NA	NA	NA	NA	NA	A	A	1	A	A	A	A	A	A	A	A		1	1	1
2344523	C	1	2344523	+	NA	NA	NA	NA	NA	NA	C	C	1	C	C	C	C	C	C	C	C		1	1	1
2344781	A	1	2344781	+	NA	NA	NA	NA	NA	NA	A	A	1	A	A	A	A	A	A	A	A		1	1	1
2345410	A	1	2345410	+	NA	NA	NA	NA	NA	NA	A	A	1	A	A	A	A	A	A	A	A		1	1	1
2345418	G	1	2345418	+	NA	NA	NA	NA	NA	NA	G	G	1	G	G	G	G	G	G	G	G		1	1	1
2345588	A	1	2345588	+	NA	NA	NA	NA	NA	NA	A	A	1	A	A	A	A	A	A	A	A		1	1	1
2345669	G	1	2345669	+	NA	NA	NA	NA	NA	NA	G	G	1	G	G	G	G	G	G	G	G		1	1	1
2345754	T	1	2345754	+	NA	NA	NA	NA	NA	NA	T	T	1	T	T	T	T	T	T	T	T		1	1	1
2361375	G	1	2361375	+	NA	NA	NA	NA	NA	NA	G	G	1	G	G	G	G	G	G	G	G		1	1	1
2361380	A	1	2361380	+	NA	NA	NA	NA	NA	NA	A	A	1	A	A	A	A	A	A	A	A		1	1	1
2369104	T	1	2369104	+	NA	NA	NA	NA	NA	NA	T	T	1	T	T	T	T	T	T	T	T		1	1	1
2405424	A	1	2405424	+	NA	NA	NA	NA	NA	NA	A	A	1	A	A	A	A	A	A	A	A		1	1	1
2405428	A	1	2405428	+	NA	NA	NA	NA	NA	NA	A	A	1	A	A	A	A	A	A	A	A		1	1	1
2406765	T	1	2406765	+	NA	NA	NA	NA	NA	NA	T	T	1	T	T	T	T	T	T	T	T		1	1	1
2406827	A	1	2406827	+	NA	NA	NA	NA	NA	NA	A	A	1	A	A	A	A	A	A	A	A		1	1	1
2411571	G	1	2411571	+	NA	NA	NA	NA	NA	NA	G	G	1	G	G	G	G	G	G	G	G		1	1	1
2411754	T	1	2411754	+	NA	NA	NA	NA	NA	NA	T	T	1	T	T	T	T	T	T	T	T		1	1	1
2427134	G	1	2427134	+	NA	NA	NA	NA	NA	NA	G	G	1	G	G	G	G	G	G	G	G		1	1	1
2427265	A	1	2427265	+	NA	NA	NA	NA	NA	NA	A	A	1	A	A	A	A	A	A	A	A		1	1	1
2427283	A	1	2427283	+	NA	NA	NA	NA	NA	NA	A	A	1	A	A	A	A	A	A	A	A		1	1	1
2440755	A	1	2440755	+	NA	NA	NA	NA	NA	NA	A	A	1	A	A	A	A	A	A	A	A		1	1	1
2440783	C	1	2440783	+	NA	NA	NA	NA	NA	NA	C	C	1	C	C	C	C	C	C	C	C		1	1	1
2440785	T	1	2440785	+	NA	NA	NA	NA	NA	NA	T	T	1	T	T	T	T	T	T	T	T		1	1	1
2441837	T	1	2441837	+	NA	NA	NA	NA	NA	NA	T	T	1	T	T	T	T	T	T	T	T		1	1	1
2456108	T	1	2456108	+	NA	NA	NA	NA	NA	NA	T	T	1	T	T	T	T	T	T	T	T		1	1	1
2456115	T	1	2456115	+	NA	NA	NA	NA	NA	NA	T	T	1	T	T	T	T	T	T	T	T		1	1	1
2456173	G	1	2456173	+	NA	NA	NA	NA	NA	NA	G	G	1	G	G	G	G	G	G	G	G		1	1	1
2504148	A	1	2504148	+	NA	NA	NA	NA	NA	NA	A	A	1	A	A	A	A	A	A	A	A		1	1	1
2505782	G	1	2505782	+	NA	NA	NA	NA	NA	NA	G	G	1	G	G	G	G	G	G	G	G		1	1	1
2511630	C	1	2511630	+	NA	NA	NA	NA	NA	NA	C	C	1	C	C	C	C	C	C	C	C		1	1	1
2511781	G	1	2511781	+	NA	NA	NA	NA	NA	NA	G	G	1	G	G	G	G	G	G	G	G		1	1	1
2529563	T	1	2529563	+	NA	NA	NA	NA	NA	NA	T	T	1	T	T	T	T	T	T	T	T		1	1	1
2530938	C	1	2530938	+	NA	NA	NA	NA	NA	NA	C	C	1	C	C	C	C	C	C	C	C		1	1	1
2530995	T/C	1	2530995	+	NA	NA	NA	NA	NA	NA	T	Y	0	T	Y	T	T	T	T	T	Y		1	0	0.833333
2531044	C/T	1	2531044	+	NA	NA	NA	NA	NA	NA	C	Y	0	C	Y	Y	Y	C	C	Y	Y		0	0	0.5
2531067	G	1	2531067	+	NA	NA	NA	NA	NA	NA	G	G	1	G	G	G	G	G	G	G	G		1	1	1
2531115	A/G	1	2531115	+	NA	NA	NA	NA	NA	NA	R	A	0	R	R	R	A	R	R	R	A		1	0	0.833333
2531149	A	1	2531149	+	NA	NA	NA	NA	NA	NA	A	A	1	A	A	A	A	A	A	A	A		1	1	1
2531261	G/T	1	2531261	+	NA	NA	NA	NA	NA	NA	G	G	1	G	G	G	K	G	K	K	G		0	1	0.666667
2531272	A/G	1	2531272	+	NA	NA	NA	NA	NA	NA	A	A	1	A	A	A	R	A	R	R	A		0	1	0.666667
2531313	T	1	2531313	+	NA	NA	NA	NA	NA	NA	T	T	1	T	T	T	T	T	T	T	T		1	1	1
2539656	A	1	2539656	+	NA	NA	NA	NA	NA	NA	A	A	1	A	A	A	A	A	A	A	A		1	1	1
2541726	A	1	2541726	+	NA	NA	NA	NA	NA	NA	A	A	1	A	A	A	A	A	A	A	A		1	1	1
2542111	G/A	1	2542111	+	NA	NA	NA	NA	NA	NA	G	G	1	G	G	G	G	G	G	R	G		0	1	1
2543368	A	1	2543368	+	NA	NA	NA	NA	NA	NA	A	A	1	A	A	A	A	A	A	A	A		1	1	1
2543394	A	1	2543394	+	NA	NA	NA	NA	NA	NA	A	A	1	A	A	A	A	A	A	A	A		1	1	1
2601661	C/G	1	2601661	+	NA	NA	NA	NA	NA	NA	C	G	0	G	C	G	C	C	C	S	C		0	1	0.666667
2601675	A	1	2601675	+	NA	NA	NA	NA	NA	NA	A	A	1	A	A	A	A	A	A	A	A		1	1	1
2601688	T/C	1	2601688	+	NA	NA	NA	NA	NA	NA	T	C	0	C	T	C	T	T	T	T	T		1	1	0.666667
2601764	C/A	1	2601764	+	NA	NA	NA	NA	NA	NA	C	A	0	A	C	A	C	C	C	C	C		1	1	0.666667
2601777	C	1	2601777	+	NA	NA	NA	NA	NA	NA	C	C	1	C	C	C	C	C	C	C	C		1	1	1
2617099	T	1	2617099	+	NA	NA	NA	NA	NA	NA	T	T	1	T	T	T	T	T	T	T	T		1	1	1
2617317	G/T	1	2617317	+	NA	NA	NA	NA	NA	NA	G	G	1	G	G	G	G	G	G	G	T		1	0	1
2617407	C	1	2617407	+	NA	NA	NA	NA	NA	NA	C	C	1	C	C	C	C	C	C	C	C		1	1	1
2617968	G	1	2617968	+	NA	NA	NA	NA	NA	NA	G	G	1	G	G	G	G	G	G	G	G		1	1	1
2651879	C	1	2651879	+	NA	NA	NA	NA	NA	NA	C	C	1	C	C	C	C	C	C	C	C		1	1	1
2651884	T	1	2651884	+	NA	NA	NA	NA	NA	NA	T	T	1	T	T	T	T	T	T	T	T		1	1	1
2651899	A	1	2651899	+	NA	NA	NA	NA	NA	NA	A	A	1	A	A	A	A	A	A	A	A		1	1	1
2651989	A	1	2651989	+	NA	NA	NA	NA	NA	NA	A	A	1	A	A	A	A	A	A	A	A		1	1	1
2704655	G/A	1	2704655	+	NA	NA	NA	NA	NA	NA	G	G	1	G	G	G	G	G	G	G	A		1	0	1
2730813	A	1	2730813	+	NA	NA	NA	NA	NA	NA	A	A	1	A	A	A	A	A	A	A	A		1	1	1
2732838	T	1	2732838	+	NA	NA	NA	NA	NA	NA	T	T	1	T	T	T	T	T	T	T	T		1	1	1
2737893	T	1	2737893	+	NA	NA	NA	NA	NA	NA	T	T	1	T	T	T	T	T	T	T	T		1	1	1
2737918	T	1	2737918	+	NA	NA	NA	NA	NA	NA	T	T	1	T	T	T	T	T	T	T	T		1	1	1
2738558	G	1	2738558	+	NA	NA	NA	NA	NA	NA	G	G	1	G	G	G	G	G	G	G	G		1	1	1
2738587	A	1	2738587	+	NA	NA	NA	NA	NA	NA	A	A	1	A	A	A	A	A	A	A	A		1	1	1
2739021	A	1	2739021	+	NA	NA	NA	NA	NA	NA	A	A	1	A	A	A	A	A	A	A	A		1	1	1
2739076	A	1	2739076	+	NA	NA	NA	NA	NA	NA	A	A	1	A	A	A	A	A	A	A	A		1	1	1
2739104	A	1	2739104	+	NA	NA	NA	NA	NA	NA	A	A	1	A	A	A	A	A	A	A	A		1	1	1
2765400	T	1	2765400	+	NA	NA	NA	NA	NA	NA	T	T	1	T	T	T	T	T	T	T	T		1	1	1
2765412	A	1	2765412	+	NA	NA	NA	NA	NA	NA	A	A	1	A	A	A	A	A	A	A	A		1	1	1
2765784	T	1	2765784	+	NA	NA	NA	NA	NA	NA	T	T	1	T	T	T	T	T	T	T	T		1	1	1
2765794	T/C	1	2765794	+	NA	NA	NA	NA	NA	NA	T	T	1	T	T	T	T	T	T	T	C		1	0	1
2765923	G/C	1	2765923	+	NA	NA	NA	NA	NA	NA	G	G	1	G	G	G	G	G	G	G	C		1	0	1
2765962	T	1	2765962	+	NA	NA	NA	NA	NA	NA	T	T	1	T	T	T	T	T	T	T	T		1	1	1
2766020	C	1	2766020	+	NA	NA	NA	NA	NA	NA	C	C	1	C	C	C	C	C	C	C	C		1	1	1
2766191	G	1	2766191	+	NA	NA	NA	NA	NA	NA	G	G	1	G	G	G	G	G	G	G	G		1	1	1
2766776	T	1	2766776	+	NA	NA	NA	NA	NA	NA	T	T	1	T	T	T	T	T	T	T	T		1	1	1
2766808	T	1	2766808	+	NA	NA	NA	NA	NA	NA	T	T	1	T	T	T	T	T	T	T	T		1	1	1
2769848	T	1	2769848	+	NA	NA	NA	NA	NA	NA	T	T	1	T	T	T	T	T	T	T	T		1	1	1
2769849	A	1	2769849	+	NA	NA	NA	NA	NA	NA	A	A	1	A	A	A	A	A	A	A	A		1	1	1
2771348	T/A	1	2771348	+	NA	NA	NA	NA	NA	NA	T	T	1	T	T	T	T	T	T	T	A		1	0	1
2825857	T	1	2825857	+	NA	NA	NA	NA	NA	NA	T	T	1	T	T	T	T	T	T	T	T		1	1	1
2830329	T/A	1	2830329	+	NA	NA	NA	NA	NA	NA	T	T	1	T	T	T	T	T	T	T	W		1	0	1
2830436	A	1	2830436	+	NA	NA	NA	NA	NA	NA	A	A	1	A	A	A	A	A	A	A	A		1	1	1
2830446	A	1	2830446	+	NA	NA	NA	NA	NA	NA	A	A	1	A	A	A	A	A	A	A	A		1	1	1
2832809	A	1	2832809	+	NA	NA	NA	NA	NA	NA	A	A	1	A	A	A	A	A	A	A	A		1	1	1
2832822	T	1	2832822	+	NA	NA	NA	NA	NA	NA	T	T	1	T	T	T	T	T	T	T	T		1	1	1
2835498	A	1	2835498	+	NA	NA	NA	NA	NA	NA	A	A	1	A	A	A	A	A	A	A	A		1	1	1
2835504	A	1	2835504	+	NA	NA	NA	NA	NA	NA	A	A	1	A	A	A	A	A	A	A	A		1	1	1
2835506	G	1	2835506	+	NA	NA	NA	NA	NA	NA	G	G	1	G	G	G	G	G	G	G	G		1	1	1
2835512	A	1	2835512	+	NA	NA	NA	NA	NA	NA	A	A	1	A	A	A	A	A	A	A	A		1	1	1
2873265	G	1	2873265	+	NA	NA	NA	NA	NA	NA	G	G	1	G	G	G	G	G	G	G	G		1	1	1
2885098	C	1	2885098	+	NA	NA	NA	NA	NA	NA	C	C	1	C	C	C	C	C	C	C	C		1	1	1
2886762	A	1	2886762	+	NA	NA	NA	NA	NA	NA	A	A	1	A	A	A	A	A	A	A	A		1	1	1
2891265	G	1	2891265	+	NA	NA	NA	NA	NA	NA	G	G	1	G	G	G	G	G	G	G	G		1	1	1
2912711	A	1	2912711	+	NA	NA	NA	NA	NA	NA	A	A	1	A	A	A	A	A	A	A	A		1	1	1
2912738	T	1	2912738	+	NA	NA	NA	NA	NA	NA	T	T	1	T	T	T	T	T	T	T	T		1	1	1
2938275	A	1	2938275	+	NA	NA	NA	NA	NA	NA	A	A	1	A	A	A	A	A	A	A	A		1	1	1
2946955	A	1	2946955	+	NA	NA	NA	NA	NA	NA	A	A	1	A	A	A	A	A	A	A	A		1	1	1
2951713	A	1	2951713	+	NA	NA	NA	NA	NA	NA	A	A	1	A	A	A	A	A	A	A	A		1	1	1
2955771	C	1	2955771	+	NA	NA	NA	NA	NA	NA	C	C	1	C	C	C	C	C	C	C	C		1	1	1
2955809	G	1	2955809	+	NA	NA	NA	NA	NA	NA	G	G	1	G	G	G	G	G	G	G	G		1	1	1
2955871	C	1	2955871	+	NA	NA	NA	NA	NA	NA	C	C	1	C	C	C	C	C	C	C	C		1	1	1
2955922	A	1	2955922	+	NA	NA	NA	NA	NA	NA	A	A	1	A	A	A	A	A	A	A	A		1	1	1
2956274	G	1	2956274	+	NA	NA	NA	NA	NA	NA	G	G	1	G	G	G	G	G	G	G	G		1	1	1
2957109	C	1	2957109	+	NA	NA	NA	NA	NA	NA	C	C	1	C	C	C	C	C	C	C	C		1	1	1
2957124	A	1	2957124	+	NA	NA	NA	NA	NA	NA	A	A	1	A	A	A	A	A	A	A	A		1	1	1
2986166	A	1	2986166	+	NA	NA	NA	NA	NA	NA	A	A	1	A	A	A	A	A	A	A	A		1	1	1
3016139	C	1	3016139	+	NA	NA	NA	NA	NA	NA	C	C	1	C	C	C	C	C	C	C	C		1	1	1
3016224	C	1	3016224	+	NA	NA	NA	NA	NA	NA	C	C	1	C	C	C	C	C	C	C	C		1	1	1
3016549	A	1	3016549	+	NA	NA	NA	NA	NA	NA	A	A	1	A	A	A	A	A	A	A	A		1	1	1
3016701	A	1	3016701	+	NA	NA	NA	NA	NA	NA	A	A	1	A	A	A	A	A	A	A	A		1	1	1
3023193	A	1	3023193	+	NA	NA	NA	NA	NA	NA	A	A	1	A	A	A	A	A	A	A	A		1	1	1
3038167	A	1	3038167	+	NA	NA	NA	NA	NA	NA	A	A	1	A	A	A	A	A	A	A	A		1	1	1
3053791	A	1	3053791	+	NA	NA	NA	NA	NA	NA	A	A	1	A	A	A	A	A	A	A	A		1	1	1
3060670	T	1	3060670	+	NA	NA	NA	NA	NA	NA	T	T	1	T	T	T	T	T	T	T	T		1	1	1
3060749	C	1	3060749	+	NA	NA	NA	NA	NA	NA	C	C	1	C	C	C	C	C	C	C	C		1	1	1
3073235	T	1	3073235	+	NA	NA	NA	NA	NA	NA	T	T	1	T	T	T	T	T	T	T	T		1	1	1
3073236	G	1	3073236	+	NA	NA	NA	NA	NA	NA	G	G	1	G	G	G	G	G	G	G	G		1	1	1
3082606	A	1	3082606	+	NA	NA	NA	NA	NA	NA	A	A	1	A	A	A	A	A	A	A	A		1	1	1
3088524	T	1	3088524	+	NA	NA	NA	NA	NA	NA	T	T	1	T	T	T	T	T	T	T	T		1	1	1
3108168	C	1	3108168	+	NA	NA	NA	NA	NA	NA	C	C	1	C	C	C	C	C	C	C	C		1	1	1
3108197	G	1	3108197	+	NA	NA	NA	NA	NA	NA	G	G	1	G	G	G	G	G	G	G	G		1	1	1
3108201	T	1	3108201	+	NA	NA	NA	NA	NA	NA	T	T	1	T	T	T	T	T	T	T	T		1	1	1
3108260	A	1	3108260	+	NA	NA	NA	NA	NA	NA	A	A	1	A	A	A	A	A	A	A	A		1	1	1
3108269	G	1	3108269	+	NA	NA	NA	NA	NA	NA	G	G	1	G	G	G	G	G	G	G	G		1	1	1
3108309	T	1	3108309	+	NA	NA	NA	NA	NA	NA	T	T	1	T	T	T	T	T	T	T	T		1	1	1
3118991	T	1	3118991	+	NA	NA	NA	NA	NA	NA	T	T	1	T	T	T	T	T	T	T	T		1	1	1
3121938	T	1	3121938	+	NA	NA	NA	NA	NA	NA	T	T	1	T	T	T	T	T	T	T	T		1	1	1
3121962	T	1	3121962	+	NA	NA	NA	NA	NA	NA	T	T	1	T	T	T	T	T	T	T	T		1	1	1
3123378	A	1	3123378	+	NA	NA	NA	NA	NA	NA	A	A	1	A	A	A	A	A	A	A	A		1	1	1
3123389	T	1	3123389	+	NA	NA	NA	NA	NA	NA	T	T	1	T	T	T	T	T	T	T	T		1	1	1
3127779	G	1	3127779	+	NA	NA	NA	NA	NA	NA	G	G	1	G	G	G	G	G	G	G	G		1	1	1
3134268	T	1	3134268	+	NA	NA	NA	NA	NA	NA	T	T	1	T	T	T	T	T	T	T	T		1	1	1
3137444	T/G	1	3137444	+	NA	NA	NA	NA	NA	NA	T	T	1	T	T	T	T	T	T	T	G		1	0	1
3137489	A	1	3137489	+	NA	NA	NA	NA	NA	NA	A	A	1	A	A	A	A	A	A	A	A		1	1	1
3142443	C	1	3142443	+	NA	NA	NA	NA	NA	NA	C	C	1	C	C	C	C	C	C	C	C		1	1	1
3142448	T	1	3142448	+	NA	NA	NA	NA	NA	NA	T	T	1	T	T	T	T	T	T	T	T		1	1	1
3142479	G/T	1	3142479	+	NA	NA	NA	NA	NA	NA	G	G	1	G	G	G	G	G	G	G	K		1	0	1
3160317	T	1	3160317	+	NA	NA	NA	NA	NA	NA	T	T	1	T	T	T	T	T	T	T	T		1	1	1
3163305	C	1	3163305	+	NA	NA	NA	NA	NA	NA	C	C	1	C	C	C	C	C	C	C	C		1	1	1
3163319	A	1	3163319	+	NA	NA	NA	NA	NA	NA	A	A	1	A	A	A	A	A	A	A	A		1	1	1
3163321	T	1	3163321	+	NA	NA	NA	NA	NA	NA	T	T	1	T	T	T	T	T	T	T	T		1	1	1
3163369	G	1	3163369	+	NA	NA	NA	NA	NA	NA	G	G	1	G	G	G	G	G	G	G	G		1	1	1
3163376	C	1	3163376	+	NA	NA	NA	NA	NA	NA	C	C	1	C	C	C	C	C	C	C	C		1	1	1
3163407	T	1	3163407	+	NA	NA	NA	NA	NA	NA	T	T	1	T	T	T	T	T	T	T	T		1	1	1
3163408	C	1	3163408	+	NA	NA	NA	NA	NA	NA	C	C	1	C	C	C	C	C	C	C	C		1	1	1
3163432	T	1	3163432	+	NA	NA	NA	NA	NA	NA	T	T	1	T	T	T	T	T	T	T	T		1	1	1
3178906	C	1	3178906	+	NA	NA	NA	NA	NA	NA	C	C	1	C	C	C	C	C	C	C	C		1	1	1
3185682	A	1	3185682	+	NA	NA	NA	NA	NA	NA	A	A	1	A	A	A	A	A	A	A	A		1	1	1
3185709	G	1	3185709	+	NA	NA	NA	NA	NA	NA	G	G	1	G	G	G	G	G	G	G	G		1	1	1
3185719	A	1	3185719	+	NA	NA	NA	NA	NA	NA	A	A	1	A	A	A	A	A	A	A	A		1	1	1
3186495	G	1	3186495	+	NA	NA	NA	NA	NA	NA	G	G	1	G	G	G	G	G	G	G	G		1	1	1
3186516	T	1	3186516	+	NA	NA	NA	NA	NA	NA	T	T	1	T	T	T	T	T	T	T	T		1	1	1
3186538	G	1	3186538	+	NA	NA	NA	NA	NA	NA	G	G	1	G	G	G	G	G	G	G	G		1	1	1
3186547	T	1	3186547	+	NA	NA	NA	NA	NA	NA	T	T	1	T	T	T	T	T	T	T	T		1	1	1
3189343	A/T	1	3189343	+	NA	NA	NA	NA	NA	NA	A	A	1	T	A	A	A	A	A	A	A		1	1	0.833333
3189372	A	1	3189372	+	NA	NA	NA	NA	NA	NA	A	A	1	A	A	A	A	A	A	A	A		1	1	1
3203958	T	1	3203958	+	NA	NA	NA	NA	NA	NA	T	T	1	T	T	T	T	T	T	T	T		1	1	1
3204015	A	1	3204015	+	NA	NA	NA	NA	NA	NA	A	A	1	A	A	A	A	A	A	A	A		1	1	1
3204024	G	1	3204024	+	NA	NA	NA	NA	NA	NA	G	G	1	G	G	G	G	G	G	G	G		1	1	1
3204303	A	1	3204303	+	NA	NA	NA	NA	NA	NA	A	A	1	A	A	A	A	A	A	A	A		1	1	1
3248416	T	1	3248416	+	NA	NA	NA	NA	NA	NA	T	T	1	T	T	T	T	T	T	T	T		1	1	1
3248478	A	1	3248478	+	NA	NA	NA	NA	NA	NA	A	A	1	A	A	A	A	A	A	A	A		1	1	1
3248495	T	1	3248495	+	NA	NA	NA	NA	NA	NA	T	T	1	T	T	T	T	T	T	T	T		1	1	1
3248515	G	1	3248515	+	NA	NA	NA	NA	NA	NA	G	G	1	G	G	G	G	G	G	G	G		1	1	1
3252702	T	1	3252702	+	NA	NA	NA	NA	NA	NA	T	T	1	T	T	T	T	T	T	T	T		1	1	1
3252738	A	1	3252738	+	NA	NA	NA	NA	NA	NA	A	A	1	A	A	A	A	A	A	A	A		1	1	1
3258639	A	1	3258639	+	NA	NA	NA	NA	NA	NA	A	A	1	A	A	A	A	A	A	A	A		1	1	1
3258654	T	1	3258654	+	NA	NA	NA	NA	NA	NA	T	T	1	T	T	T	T	T	T	T	T		1	1	1
3259658	T	1	3259658	+	NA	NA	NA	NA	NA	NA	T	T	1	T	T	T	T	T	T	T	T		1	1	1
3259937	A	1	3259937	+	NA	NA	NA	NA	NA	NA	A	A	1	A	A	A	A	A	A	A	A		1	1	1
3259965	C	1	3259965	+	NA	NA	NA	NA	NA	NA	C	C	1	C	C	C	C	C	C	C	C		1	1	1
3265271	T	1	3265271	+	NA	NA	NA	NA	NA	NA	T	T	1	T	T	T	T	T	T	T	T		1	1	1
3265275	T	1	3265275	+	NA	NA	NA	NA	NA	NA	T	T	1	T	T	T	T	T	T	T	T		1	1	1
3265290	T	1	3265290	+	NA	NA	NA	NA	NA	NA	T	T	1	T	T	T	T	T	T	T	T		1	1	1
3278971	T	1	3278971	+	NA	NA	NA	NA	NA	NA	T	T	1	T	T	T	T	T	T	T	T		1	1	1
3278993	T	1	3278993	+	NA	NA	NA	NA	NA	NA	T	T	1	T	T	T	T	T	T	T	T		1	1	1
3280035	A	1	3280035	+	NA	NA	NA	NA	NA	NA	A	A	1	A	A	A	A	A	A	A	A		1	1	1
3280051	C	1	3280051	+	NA	NA	NA	NA	NA	NA	C	C	1	C	C	C	C	C	C	C	C		1	1	1
3280139	A	1	3280139	+	NA	NA	NA	NA	NA	NA	A	A	1	A	A	A	A	A	A	A	A		1	1	1
3281228	T	1	3281228	+	NA	NA	NA	NA	NA	NA	T	T	1	T	T	T	T	T	T	T	T		1	1	1
3281341	G	1	3281341	+	NA	NA	NA	NA	NA	NA	G	G	1	G	G	G	G	G	G	G	G		1	1	1
3281387	C	1	3281387	+	NA	NA	NA	NA	NA	NA	C	C	1	C	C	C	C	C	C	C	C		1	1	1
3281391	G	1	3281391	+	NA	NA	NA	NA	NA	NA	G	G	1	G	G	G	G	G	G	G	G		1	1	1
3281872	T	1	3281872	+	NA	NA	NA	NA	NA	NA	T	T	1	T	T	T	T	T	T	T	T		1	1	1
3314574	T	1	3314574	+	NA	NA	NA	NA	NA	NA	T	T	1	T	T	T	T	T	T	T	T		1	1	1
3328792	G	1	3328792	+	NA	NA	NA	NA	NA	NA	G	G	1	G	G	G	G	G	G	G	G		1	1	1
3328816	G	1	3328816	+	NA	NA	NA	NA	NA	NA	G	G	1	G	G	G	G	G	G	G	G		1	1	1
3328886	A	1	3328886	+	NA	NA	NA	NA	NA	NA	A	A	1	A	A	A	A	A	A	A	A		1	1	1
3328960	C	1	3328960	+	NA	NA	NA	NA	NA	NA	C	C	1	C	C	C	C	C	C	C	C		1	1	1
3329018	C	1	3329018	+	NA	NA	NA	NA	NA	NA	C	C	1	C	C	C	C	C	C	C	C		1	1	1
3332373	G	1	3332373	+	NA	NA	NA	NA	NA	NA	G	G	1	G	G	G	G	G	G	G	G		1	1	1
3332403	T	1	3332403	+	NA	NA	NA	NA	NA	NA	T	T	1	T	T	T	T	T	T	T	T		1	1	1
3332452	T	1	3332452	+	NA	NA	NA	NA	NA	NA	T	T	1	T	T	T	T	T	T	T	T		1	1	1
3338457	G	1	3338457	+	NA	NA	NA	NA	NA	NA	G	G	1	G	G	G	G	G	G	G	G		1	1	1
3366370	A	1	3366370	+	NA	NA	NA	NA	NA	NA	A	A	1	A	A	A	A	A	A	A	A		1	1	1
3384259	C	1	3384259	+	NA	NA	NA	NA	NA	NA	C	C	1	C	C	C	C	C	C	C	C		1	1	1
3384325	A	1	3384325	+	NA	NA	NA	NA	NA	NA	A	A	1	A	A	A	A	A	A	A	A		1	1	1
3384346	A	1	3384346	+	NA	NA	NA	NA	NA	NA	A	A	1	A	A	A	A	A	A	A	A		1	1	1
3385157	T	1	3385157	+	NA	NA	NA	NA	NA	NA	T	T	1	T	T	T	T	T	T	T	T		1	1	1
3385166	A	1	3385166	+	NA	NA	NA	NA	NA	NA	A	A	1	A	A	A	A	A	A	A	A		1	1	1
3385419	A	1	3385419	+	NA	NA	NA	NA	NA	NA	A	A	1	A	A	A	A	A	A	A	A		1	1	1
3397329	T	1	3397329	+	NA	NA	NA	NA	NA	NA	T	T	1	T	T	T	T	T	T	T	T		1	1	1
3397444	G	1	3397444	+	NA	NA	NA	NA	NA	NA	G	G	1	G	G	G	G	G	G	G	G		1	1	1
3398131	C	1	3398131	+	NA	NA	NA	NA	NA	NA	C	C	1	C	C	C	C	C	C	C	C		1	1	1
3408816	C	1	3408816	+	NA	NA	NA	NA	NA	NA	C	C	1	C	C	C	C	C	C	C	C		1	1	1
3408829	A	1	3408829	+	NA	NA	NA	NA	NA	NA	A	A	1	A	A	A	A	A	A	A	A		1	1	1
3408849	T	1	3408849	+	NA	NA	NA	NA	NA	NA	T	T	1	T	T	T	T	T	T	T	T		1	1	1
3408855	T	1	3408855	+	NA	NA	NA	NA	NA	NA	T	T	1	T	T	T	T	T	T	T	T		1	1	1
3409599	A	1	3409599	+	NA	NA	NA	NA	NA	NA	A	A	1	A	A	A	A	A	A	A	A		1	1	1
3409654	C	1	3409654	+	NA	NA	NA	NA	NA	NA	C	C	1	C	C	C	C	C	C	C	C		1	1	1
3409668	C	1	3409668	+	NA	NA	NA	NA	NA	NA	C	C	1	C	C	C	C	C	C	C	C		1	1	1
3409787	A	1	3409787	+	NA	NA	NA	NA	NA	NA	A	A	1	A	A	A	A	A	A	A	A		1	1	1
3415502	T	1	3415502	+	NA	NA	NA	NA	NA	NA	T	T	1	T	T	T	T	T	T	T	T		1	1	1
3415509	A	1	3415509	+	NA	NA	NA	NA	NA	NA	A	A	1	A	A	A	A	A	A	A	A		1	1	1
3415510	A	1	3415510	+	NA	NA	NA	NA	NA	NA	A	A	1	A	A	A	A	A	A	A	A		1	1	1
3415758	A	1	3415758	+	NA	NA	NA	NA	NA	NA	A	A	1	A	A	A	A	A	A	A	A		1	1	1
3415804	A	1	3415804	+	NA	NA	NA	NA	NA	NA	A	A	1	A	A	A	A	A	A	A	A		1	1	1
3417652	G	1	3417652	+	NA	NA	NA	NA	NA	NA	G	G	1	G	G	G	G	G	G	G	G		1	1	1
3417697	A	1	3417697	+	NA	NA	NA	NA	NA	NA	A	A	1	A	A	A	A	A	A	A	A		1	1	1
3418763	T	1	3418763	+	NA	NA	NA	NA	NA	NA	T	T	1	T	T	T	T	T	T	T	T		1	1	1
3424277	A	1	3424277	+	NA	NA	NA	NA	NA	NA	A	A	1	A	A	A	A	A	A	A	A		1	1	1
3424292	T	1	3424292	+	NA	NA	NA	NA	NA	NA	T	T	1	T	T	T	T	T	T	T	T		1	1	1
3424308	A	1	3424308	+	NA	NA	NA	NA	NA	NA	A	A	1	A	A	A	A	A	A	A	A		1	1	1
3424353	G	1	3424353	+	NA	NA	NA	NA	NA	NA	G	G	1	G	G	G	G	G	G	G	G		1	1	1
3426954	T	1	3426954	+	NA	NA	NA	NA	NA	NA	T	T	1	T	T	T	T	T	T	T	T		1	1	1
3427092	A	1	3427092	+	NA	NA	NA	NA	NA	NA	A	A	1	A	A	A	A	A	A	A	A		1	1	1
3429715	G	1	3429715	+	NA	NA	NA	NA	NA	NA	G	G	1	G	G	G	G	G	G	G	G		1	1	1
3430813	T	1	3430813	+	NA	NA	NA	NA	NA	NA	T	T	1	T	T	T	T	T	T	T	T		1	1	1
3430833	T	1	3430833	+	NA	NA	NA	NA	NA	NA	T	T	1	T	T	T	T	T	T	T	T		1	1	1
3430865	A	1	3430865	+	NA	NA	NA	NA	NA	NA	A	A	1	A	A	A	A	A	A	A	A		1	1	1
3459251	A	1	3459251	+	NA	NA	NA	NA	NA	NA	A	A	1	A	A	A	A	A	A	A	A		1	1	1
3459295	A/G	1	3459295	+	NA	NA	NA	NA	NA	NA	A	A	1	A	A	A	R	A	A	A	A		1	1	0.833333
3459490	A	1	3459490	+	NA	NA	NA	NA	NA	NA	A	A	1	A	A	A	A	A	A	A	A		1	1	1
3490821	A	1	3490821	+	NA	NA	NA	NA	NA	NA	A	A	1	A	A	A	A	A	A	A	A		1	1	1
3490842	A	1	3490842	+	NA	NA	NA	NA	NA	NA	A	A	1	A	A	A	A	A	A	A	A		1	1	1
3504003	A	1	3504003	+	NA	NA	NA	NA	NA	NA	A	A	1	A	A	A	A	A	A	A	A		1	1	1
3504116	C	1	3504116	+	NA	NA	NA	NA	NA	NA	C	C	1	C	C	C	C	C	C	C	C		1	1	1
3504343	G	1	3504343	+	NA	NA	NA	NA	NA	NA	G	G	1	G	G	G	G	G	G	G	G		1	1	1
3504766	T	1	3504766	+	NA	NA	NA	NA	NA	NA	T	T	1	T	T	T	T	T	T	T	T		1	1	1
3537431	C	1	3537431	+	NA	NA	NA	NA	NA	NA	C	C	1	C	C	C	C	C	C	C	C		1	1	1
3599845	A	1	3599845	+	NA	NA	NA	NA	NA	NA	A	A	1	A	A	A	A	A	A	A	A		1	1	1
3599866	A/G	1	3599866	+	NA	NA	NA	NA	NA	NA	A	A	1	A	A	A	A	A	A	A	G		1	0	1
3599891	A	1	3599891	+	NA	NA	NA	NA	NA	NA	A	A	1	A	A	A	A	A	A	A	A		1	1	1
3599914	T	1	3599914	+	NA	NA	NA	NA	NA	NA	T	T	1	T	T	T	T	T	T	T	T		1	1	1
3606951	C	1	3606951	+	NA	NA	NA	NA	NA	NA	C	C	1	C	C	C	C	C	C	C	C		1	1	1
3607128	T	1	3607128	+	NA	NA	NA	NA	NA	NA	T	T	1	T	T	T	T	T	T	T	T		1	1	1
3607146	G/A	1	3607146	+	NA	NA	NA	NA	NA	NA	G	G	1	G	G	G	G	G	G	G	A		1	0	1
3607181	A	1	3607181	+	NA	NA	NA	NA	NA	NA	A	A	1	A	A	A	A	A	A	A	A		1	1	1
3607203	A	1	3607203	+	NA	NA	NA	NA	NA	NA	A	A	1	A	A	A	A	A	A	A	A		1	1	1
3680364	A	1	3680364	+	NA	NA	NA	NA	NA	NA	A	A	1	A	A	A	A	A	A	A	A		1	1	1
3686931	T/G	1	3686931	+	NA	NA	NA	NA	NA	NA	T	T	1	T	T	T	T	T	T	T	G		1	0	1
3691810	C	1	3691810	+	NA	NA	NA	NA	NA	NA	C	C	1	C	C	C	C	C	C	C	C		1	1	1
3691832	A	1	3691832	+	NA	NA	NA	NA	NA	NA	A	A	1	A	A	A	A	A	A	A	A		1	1	1
3691870	T	1	3691870	+	NA	NA	NA	NA	NA	NA	T	T	1	T	T	T	T	T	T	T	T		1	1	1
3691905	C	1	3691905	+	NA	NA	NA	NA	NA	NA	C	C	1	C	C	C	C	C	C	C	C		1	1	1
3717886	T	1	3717886	+	NA	NA	NA	NA	NA	NA	T	T	1	T	T	T	T	T	T	T	T		1	1	1
3738464	C/T	1	3738464	+	NA	NA	NA	NA	NA	NA	C	C	1	C	C	C	C	C	C	C	Y		1	0	1
3738611	T	1	3738611	+	NA	NA	NA	NA	NA	NA	T	T	1	T	T	T	T	T	T	T	T		1	1	1
3738623	G/A	1	3738623	+	NA	NA	NA	NA	NA	NA	G	G	1	G	G	G	G	G	G	G	R		1	0	1
3740488	A	1	3740488	+	NA	NA	NA	NA	NA	NA	A	A	1	A	A	A	A	A	A	A	A		1	1	1
3740548	T	1	3740548	+	NA	NA	NA	NA	NA	NA	T	T	1	T	T	T	T	T	T	T	T		1	1	1
3743677	T/A	1	3743677	+	NA	NA	NA	NA	NA	NA	T	T	1	T	T	T	T	T	T	T	A		1	0	1
3756231	A	1	3756231	+	NA	NA	NA	NA	NA	NA	A	A	1	A	A	A	A	A	A	A	A		1	1	1
3756341	G	1	3756341	+	NA	NA	NA	NA	NA	NA	G	G	1	G	G	G	G	G	G	G	G		1	1	1
3771449	C	1	3771449	+	NA	NA	NA	NA	NA	NA	C	C	1	C	C	C	C	C	C	C	C		1	1	1
3771615	T	1	3771615	+	NA	NA	NA	NA	NA	NA	T	T	1	T	T	T	T	T	T	T	T		1	1	1
3771636	G	1	3771636	+	NA	NA	NA	NA	NA	NA	G	G	1	G	G	G	G	G	G	G	G		1	1	1
3790615	T	1	3790615	+	NA	NA	NA	NA	NA	NA	T	T	1	T	T	T	T	T	T	T	T		1	1	1
3790634	A	1	3790634	+	NA	NA	NA	NA	NA	NA	A	A	1	A	A	A	A	A	A	A	A		1	1	1
3805496	C	1	3805496	+	NA	NA	NA	NA	NA	NA	C	C	1	C	C	C	C	C	C	C	C		1	1	1
3805617	G	1	3805617	+	NA	NA	NA	NA	NA	NA	G	G	1	G	G	G	G	G	G	G	G		1	1	1
3805636	T	1	3805636	+	NA	NA	NA	NA	NA	NA	T	T	1	T	T	T	T	T	T	T	T		1	1	1
3805813	G	1	3805813	+	NA	NA	NA	NA	NA	NA	G	G	1	G	G	G	G	G	G	G	G		1	1	1
3808630	C	1	3808630	+	NA	NA	NA	NA	NA	NA	C	C	1	C	C	C	C	C	C	C	C		1	1	1
3808668	A	1	3808668	+	NA	NA	NA	NA	NA	NA	A	A	1	A	A	A	A	A	A	A	A		1	1	1
3809310	A	1	3809310	+	NA	NA	NA	NA	NA	NA	A	A	1	A	A	A	A	A	A	A	A		1	1	1
3809334	A	1	3809334	+	NA	NA	NA	NA	NA	NA	A	A	1	A	A	A	A	A	A	A	A		1	1	1
3811305	A	1	3811305	+	NA	NA	NA	NA	NA	NA	A	A	1	A	A	A	A	A	A	A	A		1	1	1
3811587	T	1	3811587	+	NA	NA	NA	NA	NA	NA	T	T	1	T	T	T	T	T	T	T	T		1	1	1
3811622	T	1	3811622	+	NA	NA	NA	NA	NA	NA	T	T	1	T	T	T	T	T	T	T	T		1	1	1
3811633	G	1	3811633	+	NA	NA	NA	NA	NA	NA	G	G	1	G	G	G	G	G	G	G	G		1	1	1
3811670	G	1	3811670	+	NA	NA	NA	NA	NA	NA	G	G	1	G	G	G	G	G	G	G	G		1	1	1
3811711	T/G	1	3811711	+	NA	NA	NA	NA	NA	NA	T	T	1	T	T	T	T	T	T	T	G		1	0	1
3811727	G	1	3811727	+	NA	NA	NA	NA	NA	NA	G	G	1	G	G	G	G	G	G	G	G		1	1	1
3817480	C	1	3817480	+	NA	NA	NA	NA	NA	NA	C	C	1	C	C	C	C	C	C	C	C		1	1	1
3822456	A	1	3822456	+	NA	NA	NA	NA	NA	NA	A	A	1	A	A	A	A	A	A	A	A		1	1	1
3822546	G	1	3822546	+	NA	NA	NA	NA	NA	NA	G	G	1	G	G	G	G	G	G	G	G		1	1	1
3822552	A	1	3822552	+	NA	NA	NA	NA	NA	NA	A	A	1	A	A	A	A	A	A	A	A		1	1	1
3826056	A	1	3826056	+	NA	NA	NA	NA	NA	NA	A	A	1	A	A	A	A	A	A	A	A		1	1	1
3826067	A	1	3826067	+	NA	NA	NA	NA	NA	NA	A	A	1	A	A	A	A	A	A	A	A		1	1	1
3866693	T	1	3866693	+	NA	NA	NA	NA	NA	NA	T	T	1	T	T	T	T	T	T	T	T		1	1	1
3872017	A	1	3872017	+	NA	NA	NA	NA	NA	NA	A	A	1	A	A	A	A	A	A	A	A		1	1	1
3872370	G	1	3872370	+	NA	NA	NA	NA	NA	NA	G	G	1	G	G	G	G	G	G	G	G		1	1	1
3878900	A	1	3878900	+	NA	NA	NA	NA	NA	NA	A	A	1	A	A	A	A	A	A	A	A		1	1	1
3878927	A	1	3878927	+	NA	NA	NA	NA	NA	NA	A	A	1	A	A	A	A	A	A	A	A		1	1	1
3943112	A	1	3943112	+	NA	NA	NA	NA	NA	NA	A	A	1	A	A	A	A	A	A	A	A		1	1	1
3943142	T	1	3943142	+	NA	NA	NA	NA	NA	NA	T	T	1	T	T	T	T	T	T	T	T		1	1	1
3947320	G	1	3947320	+	NA	NA	NA	NA	NA	NA	G	G	1	G	G	G	G	G	G	G	G		1	1	1
3947321	T	1	3947321	+	NA	NA	NA	NA	NA	NA	T	T	1	T	T	T	T	T	T	T	T		1	1	1
3947327	G	1	3947327	+	NA	NA	NA	NA	NA	NA	G	G	1	G	G	G	G	G	G	G	G		1	1	1
3947332	T	1	3947332	+	NA	NA	NA	NA	NA	NA	T	T	1	T	T	T	T	T	T	T	T		1	1	1
3947354	G	1	3947354	+	NA	NA	NA	NA	NA	NA	G	G	1	G	G	G	G	G	G	G	G		1	1	1
3947363	T	1	3947363	+	NA	NA	NA	NA	NA	NA	T	T	1	T	T	T	T	T	T	T	T		1	1	1
3960995	T	1	3960995	+	NA	NA	NA	NA	NA	NA	T	T	1	T	T	T	T	T	T	T	T		1	1	1
3963734	A	1	3963734	+	NA	NA	NA	NA	NA	NA	A	A	1	A	A	A	A	A	A	A	A		1	1	1
3997734	A	1	3997734	+	NA	NA	NA	NA	NA	NA	A	A	1	A	A	A	A	A	A	A	A		1	1	1
4002716	G	1	4002716	+	NA	NA	NA	NA	NA	NA	G	G	1	G	G	G	G	G	G	G	G		1	1	1
4002749	T	1	4002749	+	NA	NA	NA	NA	NA	NA	T	T	1	T	T	T	T	T	T	T	T		1	1	1
4004488	C	1	4004488	+	NA	NA	NA	NA	NA	NA	C	C	1	C	C	C	C	C	C	C	C		1	1	1
4004660	T	1	4004660	+	NA	NA	NA	NA	NA	NA	T	T	1	T	T	T	T	T	T	T	T		1	1	1
4004720	A	1	4004720	+	NA	NA	NA	NA	NA	NA	A	A	1	A	A	A	A	A	A	A	A		1	1	1
4004859	T	1	4004859	+	NA	NA	NA	NA	NA	NA	T	T	1	T	T	T	T	T	T	T	T		1	1	1
4005066	T	1	4005066	+	NA	NA	NA	NA	NA	NA	T	T	1	T	T	T	T	T	T	T	T		1	1	1
4014992	A	1	4014992	+	NA	NA	NA	NA	NA	NA	A	A	1	A	A	A	A	A	A	A	A		1	1	1
4028168	C/A	1	4028168	+	NA	NA	NA	NA	NA	NA	C	C	1	A	C	C	C	C	C	C	C		1	1	0.833333
4028291	A/G	1	4028291	+	NA	NA	NA	NA	NA	NA	A	A	1	G	A	A	A	A	A	A	A		1	1	0.833333
4031197	A/G	1	4031197	+	NA	NA	NA	NA	NA	NA	A	A	1	G	A	A	A	A	A	A	A		1	1	0.833333
4031263	C/A	1	4031263	+	NA	NA	NA	NA	NA	NA	C	C	1	A	C	C	C	C	C	C	C		1	1	0.833333
4031296	T	1	4031296	+	NA	NA	NA	NA	NA	NA	T	T	1	T	T	T	T	T	T	T	T		1	1	1
4031451	A	1	4031451	+	NA	NA	NA	NA	NA	NA	A	A	1	A	A	A	A	A	A	A	A		1	1	1
4034586	C	1	4034586	+	NA	NA	NA	NA	NA	NA	C	C	1	C	C	C	C	C	C	C	C		1	1	1
4035956	G	1	4035956	+	NA	NA	NA	NA	NA	NA	G	G	1	G	G	G	G	G	G	G	G		1	1	1
4036133	A	1	4036133	+	NA	NA	NA	NA	NA	NA	A	A	1	A	A	A	A	A	A	A	A		1	1	1
4036135	A	1	4036135	+	NA	NA	NA	NA	NA	NA	A	A	1	A	A	A	A	A	A	A	A		1	1	1
4036182	A	1	4036182	+	NA	NA	NA	NA	NA	NA	A	A	1	A	A	A	A	A	A	A	A		1	1	1
4036247	C	1	4036247	+	NA	NA	NA	NA	NA	NA	C	C	1	C	C	C	C	C	C	C	C		1	1	1
4036276	G/A	1	4036276	+	NA	NA	NA	NA	NA	NA	G	G	1	A	G	G	G	G	G	G	G		1	1	0.833333
4036278	A	1	4036278	+	NA	NA	NA	NA	NA	NA	A	A	1	A	A	A	A	A	A	A	A		1	1	1
4040630	C	1	4040630	+	NA	NA	NA	NA	NA	NA	C	C	1	C	C	C	C	C	C	C	C		1	1	1
4040654	T	1	4040654	+	NA	NA	NA	NA	NA	NA	T	T	1	T	T	T	T	T	T	T	T		1	1	1
4044860	G	1	4044860	+	NA	NA	NA	NA	NA	NA	G	G	1	G	G	G	G	G	G	G	G		1	1	1
4056180	A	1	4056180	+	NA	NA	NA	NA	NA	NA	A	A	1	A	A	A	A	A	A	A	A		1	1	1
4080419	A/G	1	4080419	+	NA	NA	NA	NA	NA	NA	A	A	1	A	A	A	A	A	A	A	G		1	0	1
4080436	A/G	1	4080436	+	NA	NA	NA	NA	NA	NA	A	A	1	A	A	A	A	A	A	A	G		1	0	1
4081166	A/T	1	4081166	+	NA	NA	NA	NA	NA	NA	A	A	1	A	A	A	A	A	A	A	T		1	0	1
4081187	T/C	1	4081187	+	NA	NA	NA	NA	NA	NA	T	T	1	T	T	T	T	T	T	T	C		1	0	1
4093067	T	1	4093067	+	NA	NA	NA	NA	NA	NA	T	T	1	T	T	T	T	T	T	T	T		1	1	1
4138259	G	1	4138259	+	NA	NA	NA	NA	NA	NA	G	G	1	G	G	G	G	G	G	G	G		1	1	1
4138322	A	1	4138322	+	NA	NA	NA	NA	NA	NA	A	A	1	A	A	A	A	A	A	A	A		1	1	1
4138353	T	1	4138353	+	NA	NA	NA	NA	NA	NA	T	T	1	T	T	T	T	T	T	T	T		1	1	1
4138358	A	1	4138358	+	NA	NA	NA	NA	NA	NA	A	A	1	A	A	A	A	A	A	A	A		1	1	1
4138374	T	1	4138374	+	NA	NA	NA	NA	NA	NA	T	T	1	T	T	T	T	T	T	T	T		1	1	1
4141796	C	1	4141796	+	NA	NA	NA	NA	NA	NA	C	C	1	C	C	C	C	C	C	C	C		1	1	1
4141811	A	1	4141811	+	NA	NA	NA	NA	NA	NA	A	A	1	A	A	A	A	A	A	A	A		1	1	1
4151330	T	1	4151330	+	NA	NA	NA	NA	NA	NA	T	T	1	T	T	T	T	T	T	T	T		1	1	1
4166449	A	1	4166449	+	NA	NA	NA	NA	NA	NA	A	A	1	A	A	A	A	A	A	A	A		1	1	1
4166498	C	1	4166498	+	NA	NA	NA	NA	NA	NA	C	C	1	C	C	C	C	C	C	C	C		1	1	1
4166584	G	1	4166584	+	NA	NA	NA	NA	NA	NA	G	G	1	G	G	G	G	G	G	G	G		1	1	1
4220676	A	1	4220676	+	NA	NA	NA	NA	NA	NA	A	A	1	A	A	A	A	A	A	A	A		1	1	1
4220738	A	1	4220738	+	NA	NA	NA	NA	NA	NA	A	A	1	A	A	A	A	A	A	A	A		1	1	1
4293770	A	1	4293770	+	NA	NA	NA	NA	NA	NA	A	A	1	A	A	A	A	A	A	A	A		1	1	1
4293899	G	1	4293899	+	NA	NA	NA	NA	NA	NA	G	G	1	G	G	G	G	G	G	G	G		1	1	1
4293917	A	1	4293917	+	NA	NA	NA	NA	NA	NA	A	A	1	A	A	A	A	A	A	A	A		1	1	1
4300833	A	1	4300833	+	NA	NA	NA	NA	NA	NA	A	A	1	A	A	A	A	A	A	A	A		1	1	1
4301932	A	1	4301932	+	NA	NA	NA	NA	NA	NA	A	A	1	A	A	A	A	A	A	A	A		1	1	1
4301993	A	1	4301993	+	NA	NA	NA	NA	NA	NA	A	A	1	A	A	A	A	A	A	A	A		1	1	1
4302398	T	1	4302398	+	NA	NA	NA	NA	NA	NA	T	T	1	T	T	T	T	T	T	T	T		1	1	1
4305855	C	1	4305855	+	NA	NA	NA	NA	NA	NA	C	C	1	C	C	C	C	C	C	C	C		1	1	1
4306987	T	1	4306987	+	NA	NA	NA	NA	NA	NA	T	T	1	T	T	T	T	T	T	T	T		1	1	1
4307025	T/C	1	4307025	+	NA	NA	NA	NA	NA	NA	T	T	1	T	T	Y	T	T	T	T	T		1	1	0.833333
4307038	G	1	4307038	+	NA	NA	NA	NA	NA	NA	G	G	1	G	G	G	G	G	G	G	G		1	1	1
4307168	G	1	4307168	+	NA	NA	NA	NA	NA	NA	G	G	1	G	G	G	G	G	G	G	G		1	1	1
4307178	T	1	4307178	+	NA	NA	NA	NA	NA	NA	T	T	1	T	T	T	T	T	T	T	T		1	1	1
4307201	T	1	4307201	+	NA	NA	NA	NA	NA	NA	T	T	1	T	T	T	T	T	T	T	T		1	1	1
4307207	T	1	4307207	+	NA	NA	NA	NA	NA	NA	T	T	1	T	T	T	T	T	T	T	T		1	1	1
4307217	T	1	4307217	+	NA	NA	NA	NA	NA	NA	T	T	1	T	T	T	T	T	T	T	T		1	1	1
4307219	A	1	4307219	+	NA	NA	NA	NA	NA	NA	A	A	1	A	A	A	A	A	A	A	A		1	1	1
4307286	A	1	4307286	+	NA	NA	NA	NA	NA	NA	A	A	1	A	A	A	A	A	A	A	A		1	1	1
4309903	G	1	4309903	+	NA	NA	NA	NA	NA	NA	G	G	1	G	G	G	G	G	G	G	G		1	1	1
4325148	G	1	4325148	+	NA	NA	NA	NA	NA	NA	G	G	1	G	G	G	G	G	G	G	G		1	1	1
4347124	A	1	4347124	+	NA	NA	NA	NA	NA	NA	A	A	1	A	A	A	A	A	A	A	A		1	1	1
4367258	A	1	4367258	+	NA	NA	NA	NA	NA	NA	A	A	1	A	A	A	A	A	A	A	A		1	1	1
4370147	G	1	4370147	+	NA	NA	NA	NA	NA	NA	G	G	1	G	G	G	G	G	G	G	G		1	1	1
4370191	T	1	4370191	+	NA	NA	NA	NA	NA	NA	T	T	1	T	T	T	T	T	T	T	T		1	1	1
4370524	G	1	4370524	+	NA	NA	NA	NA	NA	NA	G	G	1	G	G	G	G	G	G	G	G		1	1	1
4370538	A/G	1	4370538	+	NA	NA	NA	NA	NA	NA	A	R	0	A	A	A	A	A	A	A	A		1	1	1
4370544	T/G	1	4370544	+	NA	NA	NA	NA	NA	NA	T	K	0	T	T	T	T	T	T	T	T		1	1	1
4370600	G	1	4370600	+	NA	NA	NA	NA	NA	NA	G	G	1	G	G	G	G	G	G	G	G		1	1	1
4381430	C	1	4381430	+	NA	NA	NA	NA	NA	NA	C	C	1	C	C	C	C	C	C	C	C		1	1	1
4381484	T	1	4381484	+	NA	NA	NA	NA	NA	NA	T	T	1	T	T	T	T	T	T	T	T		1	1	1
4394796	G	1	4394796	+	NA	NA	NA	NA	NA	NA	G	G	1	G	G	G	G	G	G	G	G		1	1	1
4394842	A	1	4394842	+	NA	NA	NA	NA	NA	NA	A	A	1	A	A	A	A	A	A	A	A		1	1	1
4394950	T	1	4394950	+	NA	NA	NA	NA	NA	NA	T	T	1	T	T	T	T	T	T	T	T		1	1	1
4394970	C	1	4394970	+	NA	NA	NA	NA	NA	NA	C	C	1	C	C	C	C	C	C	C	C		1	1	1
4395002	A	1	4395002	+	NA	NA	NA	NA	NA	NA	A	A	1	A	A	A	A	A	A	A	A		1	1	1
4395023	A	1	4395023	+	NA	NA	NA	NA	NA	NA	A	A	1	A	A	A	A	A	A	A	A		1	1	1
4397215	A	1	4397215	+	NA	NA	NA	NA	NA	NA	A	A	1	A	A	A	A	A	A	A	A		1	1	1
4397998	A	1	4397998	+	NA	NA	NA	NA	NA	NA	A	A	1	A	A	A	A	A	A	A	A		1	1	1
4398513	G	1	4398513	+	NA	NA	NA	NA	NA	NA	G	G	1	G	G	G	G	G	G	G	G		1	1	1
4400359	A	1	4400359	+	NA	NA	NA	NA	NA	NA	A	A	1	A	A	A	A	A	A	A	A		1	1	1
4400851	C	1	4400851	+	NA	NA	NA	NA	NA	NA	C	C	1	C	C	C	C	C	C	C	C		1	1	1
4400894	A	1	4400894	+	NA	NA	NA	NA	NA	NA	A	A	1	A	A	A	A	A	A	A	A		1	1	1
4400921	T	1	4400921	+	NA	NA	NA	NA	NA	NA	T	T	1	T	T	T	T	T	T	T	T		1	1	1
4400940	A	1	4400940	+	NA	NA	NA	NA	NA	NA	A	A	1	A	A	A	A	A	A	A	A		1	1	1
4400942	C	1	4400942	+	NA	NA	NA	NA	NA	NA	C	C	1	C	C	C	C	C	C	C	C		1	1	1
4401211	C	1	4401211	+	NA	NA	NA	NA	NA	NA	C	C	1	C	C	C	C	C	C	C	C		1	1	1
4401237	G	1	4401237	+	NA	NA	NA	NA	NA	NA	G	G	1	G	G	G	G	G	G	G	G		1	1	1
4433709	A	1	4433709	+	NA	NA	NA	NA	NA	NA	A	A	1	A	A	A	A	A	A	A	A		1	1	1
4434012	C	1	4434012	+	NA	NA	NA	NA	NA	NA	C	C	1	C	C	C	C	C	C	C	C		1	1	1
4461254	G	1	4461254	+	NA	NA	NA	NA	NA	NA	G	G	1	G	G	G	G	G	G	G	G		1	1	1
4461426	C	1	4461426	+	NA	NA	NA	NA	NA	NA	C	C	1	C	C	C	C	C	C	C	C		1	1	1
4474867	C	1	4474867	+	NA	NA	NA	NA	NA	NA	C	C	1	C	C	C	C	C	C	C	C		1	1	1
4487819	A	1	4487819	+	NA	NA	NA	NA	NA	NA	A	A	1	A	A	A	A	A	A	A	A		1	1	1
4487826	A	1	4487826	+	NA	NA	NA	NA	NA	NA	A	A	1	A	A	A	A	A	A	A	A		1	1	1
4487857	T	1	4487857	+	NA	NA	NA	NA	NA	NA	T	T	1	T	T	T	T	T	T	T	T		1	1	1
4490454	G	1	4490454	+	NA	NA	NA	NA	NA	NA	G	G	1	G	G	G	G	G	G	G	G		1	1	1
4490511	C	1	4490511	+	NA	NA	NA	NA	NA	NA	C	C	1	C	C	C	C	C	C	C	C		1	1	1
4490516	T	1	4490516	+	NA	NA	NA	NA	NA	NA	T	T	1	T	T	T	T	T	T	T	T		1	1	1
4490557	A	1	4490557	+	NA	NA	NA	NA	NA	NA	A	A	1	A	A	A	A	A	A	A	A		1	1	1
4490591	A	1	4490591	+	NA	NA	NA	NA	NA	NA	A	A	1	A	A	A	A	A	A	A	A		1	1	1
4566998	T	1	4566998	+	NA	NA	NA	NA	NA	NA	T	T	1	T	T	T	T	T	T	T	T		1	1	1
4567129	T	1	4567129	+	NA	NA	NA	NA	NA	NA	T	T	1	T	T	T	T	T	T	T	T		1	1	1
4600286	C	1	4600286	+	NA	NA	NA	NA	NA	NA	C	C	1	C	C	C	C	C	C	C	C		1	1	1
4600340	C	1	4600340	+	NA	NA	NA	NA	NA	NA	C	C	1	C	C	C	C	C	C	C	C		1	1	1
4600395	C	1	4600395	+	NA	NA	NA	NA	NA	NA	C	C	1	C	C	C	C	C	C	C	C		1	1	1
4603941	A/T	1	4603941	+	NA	NA	NA	NA	NA	NA	A	T	0	A	A	W	A	A	A	A	A		1	1	0.833333
4607429	A	1	4607429	+	NA	NA	NA	NA	NA	NA	A	A	1	A	A	A	A	A	A	A	A		1	1	1
4609232	T	1	4609232	+	NA	NA	NA	NA	NA	NA	T	T	1	T	T	T	T	T	T	T	T		1	1	1
4609241	G	1	4609241	+	NA	NA	NA	NA	NA	NA	G	G	1	G	G	G	G	G	G	G	G		1	1	1
4611927	G	1	4611927	+	NA	NA	NA	NA	NA	NA	G	G	1	G	G	G	G	G	G	G	G		1	1	1
4611994	C	1	4611994	+	NA	NA	NA	NA	NA	NA	C	C	1	C	C	C	C	C	C	C	C		1	1	1
4637449	T	1	4637449	+	NA	NA	NA	NA	NA	NA	T	T	1	T	T	T	T	T	T	T	T		1	1	1
4637462	C/T	1	4637462	+	NA	NA	NA	NA	NA	NA	C	T	0	C	C	Y	C	C	C	C	C		1	1	0.833333
4637589	T	1	4637589	+	NA	NA	NA	NA	NA	NA	T	T	1	T	T	T	T	T	T	T	T		1	1	1
4639124	C	1	4639124	+	NA	NA	NA	NA	NA	NA	C	C	1	C	C	C	C	C	C	C	C		1	1	1
4640723	A	1	4640723	+	NA	NA	NA	NA	NA	NA	A	A	1	A	A	A	A	A	A	A	A		1	1	1
4642828	A	1	4642828	+	NA	NA	NA	NA	NA	NA	A	A	1	A	A	A	A	A	A	A	A		1	1	1
4653222	A/G	1	4653222	+	NA	NA	NA	NA	NA	NA	A	G	0	A	A	R	A	A	A	A	A		1	1	0.833333
4676251	G	1	4676251	+	NA	NA	NA	NA	NA	NA	G	G	1	G	G	G	G	G	G	G	G		1	1	1
4676326	G/T	1	4676326	+	NA	NA	NA	NA	NA	NA	G	T	0	G	G	K	G	G	G	G	G		1	1	0.833333
4676372	T/C	1	4676372	+	NA	NA	NA	NA	NA	NA	T	C	0	T	T	Y	T	T	T	T	T		1	1	0.833333
4686960	A	1	4686960	+	NA	NA	NA	NA	NA	NA	A	A	1	A	A	A	A	A	A	A	A		1	1	1
4704316	T	1	4704316	+	NA	NA	NA	NA	NA	NA	T	T	1	T	T	T	T	T	T	T	T		1	1	1
4719984	G/A	1	4719984	+	NA	NA	NA	NA	NA	NA	G	A	0	G	G	R	G	G	G	G	G		1	1	0.833333
4720013	A	1	4720013	+	NA	NA	NA	NA	NA	NA	A	A	1	A	A	A	A	A	A	A	A		1	1	1
4732622	A	1	4732622	+	NA	NA	NA	NA	NA	NA	A	A	1	A	A	A	A	A	A	A	A		1	1	1
4736348	T	1	4736348	+	NA	NA	NA	NA	NA	NA	T	T	1	T	T	T	T	T	T	T	T		1	1	1
4744811	A	1	4744811	+	NA	NA	NA	NA	NA	NA	A	A	1	A	A	A	A	A	A	A	A		1	1	1
4755743	G	1	4755743	+	NA	NA	NA	NA	NA	NA	G	G	1	G	G	G	G	G	G	G	G		1	1	1
4758822	A	1	4758822	+	NA	NA	NA	NA	NA	NA	A	A	1	A	A	A	A	A	A	A	A		1	1	1
4781425	T	1	4781425	+	NA	NA	NA	NA	NA	NA	T	T	1	T	T	T	T	T	T	T	T		1	1	1
4781478	A	1	4781478	+	NA	NA	NA	NA	NA	NA	A	A	1	A	A	A	A	A	A	A	A		1	1	1
4781506	A	1	4781506	+	NA	NA	NA	NA	NA	NA	A	A	1	A	A	A	A	A	A	A	A		1	1	1
4781559	C	1	4781559	+	NA	NA	NA	NA	NA	NA	C	C	1	C	C	C	C	C	C	C	C		1	1	1
4808788	A	1	4808788	+	NA	NA	NA	NA	NA	NA	A	A	1	A	A	A	A	A	A	A	A		1	1	1
4808838	A/G	1	4808838	+	NA	NA	NA	NA	NA	NA	A	G	0	A	A	R	A	A	A	A	A		1	1	0.833333
4809022	A	1	4809022	+	NA	NA	NA	NA	NA	NA	A	A	1	A	A	A	A	A	A	A	A		1	1	1
4809076	A	1	4809076	+	NA	NA	NA	NA	NA	NA	A	A	1	A	A	A	A	A	A	A	A		1	1	1
4827674	G	1	4827674	+	NA	NA	NA	NA	NA	NA	G	G	1	G	G	G	G	G	G	G	G		1	1	1
4845534	T	1	4845534	+	NA	NA	NA	NA	NA	NA	T	T	1	T	T	T	T	T	T	T	T		1	1	1
4845554	T	1	4845554	+	NA	NA	NA	NA	NA	NA	T	T	1	T	T	T	T	T	T	T	T		1	1	1
4903394	A	1	4903394	+	NA	NA	NA	NA	NA	NA	A	A	1	A	A	A	A	A	A	A	A		1	1	1
4922689	T/C	1	4922689	+	NA	NA	NA	NA	NA	NA	T	C	0	T	T	Y	T	T	T	T	T		1	1	0.833333
4922774	T	1	4922774	+	NA	NA	NA	NA	NA	NA	T	T	1	T	T	T	T	T	T	T	T		1	1	1
4948073	C/T	1	4948073	+	NA	NA	NA	NA	NA	NA	C	T	0	C	C	Y	C	C	C	C	C		1	1	0.833333
4948088	C/T	1	4948088	+	NA	NA	NA	NA	NA	NA	C	T	0	C	C	Y	C	C	C	C	C		1	1	0.833333
4948094	C/T	1	4948094	+	NA	NA	NA	NA	NA	NA	C	T	0	C	C	Y	C	C	C	C	C		1	1	0.833333
4962172	A	1	4962172	+	NA	NA	NA	NA	NA	NA	A	A	1	A	A	A	A	A	A	A	A		1	1	1
4962190	G	1	4962190	+	NA	NA	NA	NA	NA	NA	G	G	1	G	G	G	G	G	G	G	G		1	1	1
4962202	C	1	4962202	+	NA	NA	NA	NA	NA	NA	C	C	1	C	C	C	C	C	C	C	C		1	1	1
4972099	G	1	4972099	+	NA	NA	NA	NA	NA	NA	G	G	1	G	G	G	G	G	G	G	G		1	1	1
4972118	A	1	4972118	+	NA	NA	NA	NA	NA	NA	A	A	1	A	A	A	A	A	A	A	A		1	1	1
4983783	T	1	4983783	+	NA	NA	NA	NA	NA	NA	T	T	1	T	T	T	T	T	T	T	T		1	1	1
4990719	T/C	1	4990719	+	NA	NA	NA	NA	NA	NA	T	T	1	T	T	Y	T	T	T	T	T		1	1	0.833333
5013202	T	1	5013202	+	NA	NA	NA	NA	NA	NA	T	T	1	T	T	T	T	T	T	T	T		1	1	1
5013275	T	1	5013275	+	NA	NA	NA	NA	NA	NA	T	T	1	T	T	T	T	T	T	T	T		1	1	1
5016659	A	1	5016659	+	NA	NA	NA	NA	NA	NA	A	A	1	A	A	A	A	A	A	A	A		1	1	1
5027566	A	1	5027566	+	NA	NA	NA	NA	NA	NA	A	A	1	A	A	A	A	A	A	A	A		1	1	1
5054790	A/G	1	5054790	+	NA	NA	NA	NA	NA	NA	A	A	1	A	A	A	A	A	A	A	R		1	0	1
5054797	A	1	5054797	+	NA	NA	NA	NA	NA	NA	A	A	1	A	A	A	A	A	A	A	A		1	1	1
5061322	G	1	5061322	+	NA	NA	NA	NA	NA	NA	G	G	1	G	G	G	G	G	G	G	G		1	1	1
5061341	T	1	5061341	+	NA	NA	NA	NA	NA	NA	T	T	1	T	T	T	T	T	T	T	T		1	1	1
5061346	T	1	5061346	+	NA	NA	NA	NA	NA	NA	T	T	1	T	T	T	T	T	T	T	T		1	1	1
5061368	G	1	5061368	+	NA	NA	NA	NA	NA	NA	G	G	1	G	G	G	G	G	G	G	G		1	1	1
5061377	T	1	5061377	+	NA	NA	NA	NA	NA	NA	T	T	1	T	T	T	T	T	T	T	T		1	1	1
5061751	T	1	5061751	+	NA	NA	NA	NA	NA	NA	T	T	1	T	T	T	T	T	T	T	T		1	1	1
5085048	G	1	5085048	+	NA	NA	NA	NA	NA	NA	G	G	1	G	G	G	G	G	G	G	G		1	1	1
5085062	T	1	5085062	+	NA	NA	NA	NA	NA	NA	T	T	1	T	T	T	T	T	T	T	T		1	1	1
5087800	C	1	5087800	+	NA	NA	NA	NA	NA	NA	C	C	1	C	C	C	C	C	C	C	C		1	1	1
5087850	G/T	1	5087850	+	NA	NA	NA	NA	NA	NA	T	G	0	G	K	G	G	G	K	K	G		0	0	0
5087877	T/A	1	5087877	+	NA	NA	NA	NA	NA	NA	A	T	0	T	W	T	T	T	W	W	T		0	0	0
5142168	T	1	5142168	+	NA	NA	NA	NA	NA	NA	T	T	1	T	T	T	T	T	T	T	T		1	1	1
5142172	G	1	5142172	+	NA	NA	NA	NA	NA	NA	G	G	1	G	G	G	G	G	G	G	G		1	1	1
5181208	T	1	5181208	+	NA	NA	NA	NA	NA	NA	T	T	1	T	T	T	T	T	T	T	T		1	1	1
5181249	A	1	5181249	+	NA	NA	NA	NA	NA	NA	A	A	1	A	A	A	A	A	A	A	A		1	1	1
5205462	T	1	5205462	+	NA	NA	NA	NA	NA	NA	T	T	1	T	T	T	T	T	T	T	T		1	1	1
5205474	T	1	5205474	+	NA	NA	NA	NA	NA	NA	T	T	1	T	T	T	T	T	T	T	T		1	1	1
5227745	T/G	1	5227745	+	NA	NA	NA	NA	NA	NA	T	G	0	T	T	G	T	T	T	T	G		1	0	0.833333
5227838	A/C	1	5227838	+	NA	NA	NA	NA	NA	NA	M	M	1	A	A	A	A	A	A	A	A		0	0	0
5227868	A	1	5227868	+	NA	NA	NA	NA	NA	NA	A	A	1	A	A	A	A	A	A	A	A		1	1	1
5228629	C	1	5228629	+	NA	NA	NA	NA	NA	NA	C	C	1	C	C	C	C	C	C	C	C		1	1	1
5236082	G	1	5236082	+	NA	NA	NA	NA	NA	NA	G	G	1	G	G	G	G	G	G	G	G		1	1	1
5270078	A	1	5270078	+	NA	NA	NA	NA	NA	NA	A	A	1	A	A	A	A	A	A	A	A		1	1	1
5290673	T/C	1	5290673	+	NA	NA	NA	NA	NA	NA	Y	C	0	T	T	C	T	T	T	T	C		0	0	0
5290723	T/C	1	5290723	+	NA	NA	NA	NA	NA	NA	Y	C	0	T	T	C	T	T	T	T	C		0	0	0
5290743	C/T	1	5290743	+	NA	NA	NA	NA	NA	NA	Y	T	0	C	C	T	C	C	C	C	T		0	0	0
5311088	T	1	5311088	+	NA	NA	NA	NA	NA	NA	T	T	1	T	T	T	T	T	T	T	T		1	1	1
5345614	T	1	5345614	+	NA	NA	NA	NA	NA	NA	T	T	1	T	T	T	T	T	T	T	T		1	1	1
5346957	G	1	5346957	+	NA	NA	NA	NA	NA	NA	G	G	1	G	G	G	G	G	G	G	G		1	1	1
5347003	A	1	5347003	+	NA	NA	NA	NA	NA	NA	A	A	1	A	A	A	A	A	A	A	A		1	1	1
5354480	C	1	5354480	+	NA	NA	NA	NA	NA	NA	C	C	1	C	C	C	C	C	C	C	C		1	1	1
5354520	T	1	5354520	+	NA	NA	NA	NA	NA	NA	T	T	1	T	T	T	T	T	T	T	T		1	1	1
5365269	T	1	5365269	+	NA	NA	NA	NA	NA	NA	T	T	1	T	T	T	T	T	T	T	T		1	1	1
5374691	A	1	5374691	+	NA	NA	NA	NA	NA	NA	A	A	1	A	A	A	A	A	A	A	A		1	1	1
5374702	A	1	5374702	+	NA	NA	NA	NA	NA	NA	A	A	1	A	A	A	A	A	A	A	A		1	1	1
5374717	A	1	5374717	+	NA	NA	NA	NA	NA	NA	A	A	1	A	A	A	A	A	A	A	A		1	1	1
5381281	G	1	5381281	+	NA	NA	NA	NA	NA	NA	G	G	1	G	G	G	G	G	G	G	G		1	1	1
5381296	G	1	5381296	+	NA	NA	NA	NA	NA	NA	G	G	1	G	G	G	G	G	G	G	G		1	1	1
5381331	G	1	5381331	+	NA	NA	NA	NA	NA	NA	G	G	1	G	G	G	G	G	G	G	G		1	1	1
5381428	C	1	5381428	+	NA	NA	NA	NA	NA	NA	C	C	1	C	C	C	C	C	C	C	C		1	1	1
5466648	T	1	5466648	+	NA	NA	NA	NA	NA	NA	T	T	1	T	T	T	T	T	T	T	T		1	1	1
5466664	T	1	5466664	+	NA	NA	NA	NA	NA	NA	T	T	1	T	T	T	T	T	T	T	T		1	1	1
5466715	A	1	5466715	+	NA	NA	NA	NA	NA	NA	A	A	1	A	A	A	A	A	A	A	A		1	1	1
5485864	C/T	1	5485864	+	NA	NA	NA	NA	NA	NA	T	C	0	C	C	C	C	C	C	T	C		1	0	0
5485881	G	1	5485881	+	NA	NA	NA	NA	NA	NA	G	G	1	G	G	G	G	G	G	G	G		1	1	1
5485883	G/A	1	5485883	+	NA	NA	NA	NA	NA	NA	A	G	0	G	G	G	G	G	G	A	G		1	0	0
5498582	A	1	5498582	+	NA	NA	NA	NA	NA	NA	A	A	1	A	A	A	A	A	A	A	A		1	1	1
5501594	G	1	5501594	+	NA	NA	NA	NA	NA	NA	G	G	1	G	G	G	G	G	G	G	G		1	1	1
5503873	C	1	5503873	+	NA	NA	NA	NA	NA	NA	C	C	1	C	C	C	C	C	C	C	C		1	1	1
5510251	A	1	5510251	+	NA	NA	NA	NA	NA	NA	A	A	1	A	A	A	A	A	A	A	A		1	1	1
5510288	A	1	5510288	+	NA	NA	NA	NA	NA	NA	A	A	1	A	A	A	A	A	A	A	A		1	1	1
5515971	A	1	5515971	+	NA	NA	NA	NA	NA	NA	A	A	1	A	A	A	A	A	A	A	A		1	1	1
5516126	G/T	1	5516126	+	NA	NA	NA	NA	NA	NA	G	K	0	G	G	G	G	G	G	G	G		1	1	1
5516136	A/G	1	5516136	+	NA	NA	NA	NA	NA	NA	A	R	0	A	A	A	A	A	A	A	A		1	1	1
5516144	A	1	5516144	+	NA	NA	NA	NA	NA	NA	A	A	1	A	A	A	A	A	A	A	A		1	1	1
5516210	G	1	5516210	+	NA	NA	NA	NA	NA	NA	G	G	1	G	G	G	G	G	G	G	G		1	1	1
5516229	A	1	5516229	+	NA	NA	NA	NA	NA	NA	A	A	1	A	A	A	A	A	A	A	A		1	1	1
5519038	A	1	5519038	+	NA	NA	NA	NA	NA	NA	A	A	1	A	A	A	A	A	A	A	A		1	1	1
5519040	G	1	5519040	+	NA	NA	NA	NA	NA	NA	G	G	1	G	G	G	G	G	G	G	G		1	1	1
5519061	C	1	5519061	+	NA	NA	NA	NA	NA	NA	C	C	1	C	C	C	C	C	C	C	C		1	1	1
5519100	A	1	5519100	+	NA	NA	NA	NA	NA	NA	A	A	1	A	A	A	A	A	A	A	A		1	1	1
5546783	A	1	5546783	+	NA	NA	NA	NA	NA	NA	A	A	1	A	A	A	A	A	A	A	A		1	1	1
5546806	T	1	5546806	+	NA	NA	NA	NA	NA	NA	T	T	1	T	T	T	T	T	T	T	T		1	1	1
5546822	A	1	5546822	+	NA	NA	NA	NA	NA	NA	A	A	1	A	A	A	A	A	A	A	A		1	1	1
5546874	A	1	5546874	+	NA	NA	NA	NA	NA	NA	A	A	1	A	A	A	A	A	A	A	A		1	1	1
5559506	T	1	5559506	+	NA	NA	NA	NA	NA	NA	T	T	1	T	T	T	T	T	T	T	T		1	1	1
5589858	C	1	5589858	+	NA	NA	NA	NA	NA	NA	C	C	1	C	C	C	C	C	C	C	C		1	1	1
5589867	C/A	1	5589867	+	NA	NA	NA	NA	NA	NA	C	A	0	C	C	A	C	C	C	C	A		1	0	0.833333
5605917	A	1	5605917	+	NA	NA	NA	NA	NA	NA	A	A	1	A	A	A	A	A	A	A	A		1	1	1
5605985	A	1	5605985	+	NA	NA	NA	NA	NA	NA	A	A	1	A	A	A	A	A	A	A	A		1	1	1
5606536	T	1	5606536	+	NA	NA	NA	NA	NA	NA	T	T	1	T	T	T	T	T	T	T	T		1	1	1
5610703	A	1	5610703	+	NA	NA	NA	NA	NA	NA	A	A	1	A	A	A	A	A	A	A	A		1	1	1
5618412	A	1	5618412	+	NA	NA	NA	NA	NA	NA	A	A	1	A	A	A	A	A	A	A	A		1	1	1
5663726	T	1	5663726	+	NA	NA	NA	NA	NA	NA	T	T	1	T	T	T	T	T	T	T	T		1	1	1
5689603	G	1	5689603	+	NA	NA	NA	NA	NA	NA	G	G	1	G	G	G	G	G	G	G	G		1	1	1
5691342	T	1	5691342	+	NA	NA	NA	NA	NA	NA	T	T	1	T	T	T	T	T	T	T	T		1	1	1
5700523	G/C	1	5700523	+	NA	NA	NA	NA	NA	NA	G	C	0	G	G	C	G	G	G	G	C		1	0	0.833333
5700600	T	1	5700600	+	NA	NA	NA	NA	NA	NA	T	T	1	T	T	T	T	T	T	T	T		1	1	1
5721713	T	1	5721713	+	NA	NA	NA	NA	NA	NA	T	T	1	T	T	T	T	T	T	T	T		1	1	1
5724122	G/C	1	5724122	+	NA	NA	NA	NA	NA	NA	G	C	0	G	G	C	G	G	G	G	C		1	0	0.833333
5724140	C/G	1	5724140	+	NA	NA	NA	NA	NA	NA	C	G	0	C	C	G	C	C	C	C	G		1	0	0.833333
5767197	A	1	5767197	+	NA	NA	NA	NA	NA	NA	A	A	1	A	A	A	A	A	A	A	A		1	1	1
5767267	A	1	5767267	+	NA	NA	NA	NA	NA	NA	A	A	1	A	A	A	A	A	A	A	A		1	1	1
5771321	T	1	5771321	+	NA	NA	NA	NA	NA	NA	T	T	1	T	T	T	T	T	T	T	T		1	1	1
5771349	T	1	5771349	+	NA	NA	NA	NA	NA	NA	T	T	1	T	T	T	T	T	T	T	T		1	1	1
5771359	T	1	5771359	+	NA	NA	NA	NA	NA	NA	T	T	1	T	T	T	T	T	T	T	T		1	1	1
5814355	C	1	5814355	+	NA	NA	NA	NA	NA	NA	C	C	1	C	C	C	C	C	C	C	C		1	1	1
5814451	A	1	5814451	+	NA	NA	NA	NA	NA	NA	A	A	1	A	A	A	A	A	A	A	A		1	1	1
5815257	T	1	5815257	+	NA	NA	NA	NA	NA	NA	T	T	1	T	T	T	T	T	T	T	T		1	1	1
5816374	A	1	5816374	+	NA	NA	NA	NA	NA	NA	A	A	1	A	A	A	A	A	A	A	A		1	1	1
5816405	A	1	5816405	+	NA	NA	NA	NA	NA	NA	A	A	1	A	A	A	A	A	A	A	A		1	1	1
5816442	G	1	5816442	+	NA	NA	NA	NA	NA	NA	G	G	1	G	G	G	G	G	G	G	G		1	1	1
5816443	T	1	5816443	+	NA	NA	NA	NA	NA	NA	T	T	1	T	T	T	T	T	T	T	T		1	1	1
5816502	T	1	5816502	+	NA	NA	NA	NA	NA	NA	T	T	1	T	T	T	T	T	T	T	T		1	1	1
5819564	A	1	5819564	+	NA	NA	NA	NA	NA	NA	A	A	1	A	A	A	A	A	A	A	A		1	1	1
5862907	T	1	5862907	+	NA	NA	NA	NA	NA	NA	T	T	1	T	T	T	T	T	T	T	T		1	1	1
5863390	G	1	5863390	+	NA	NA	NA	NA	NA	NA	G	G	1	G	G	G	G	G	G	G	G		1	1	1
5994732	T	1	5994732	+	NA	NA	NA	NA	NA	NA	T	T	1	T	T	T	T	T	T	T	T		1	1	1
5994781	A	1	5994781	+	NA	NA	NA	NA	NA	NA	A	A	1	A	A	A	A	A	A	A	A		1	1	1
5996842	T	1	5996842	+	NA	NA	NA	NA	NA	NA	T	T	1	T	T	T	T	T	T	T	T		1	1	1
5996920	G	1	5996920	+	NA	NA	NA	NA	NA	NA	G	G	1	G	G	G	G	G	G	G	G		1	1	1
5996976	T	1	5996976	+	NA	NA	NA	NA	NA	NA	T	T	1	T	T	T	T	T	T	T	T		1	1	1
6011971	C/T	1	6011971	+	NA	NA	NA	NA	NA	NA	C	T	0	C	C	T	C	C	C	C	T		1	0	0.833333
6011991	T/C	1	6011991	+	NA	NA	NA	NA	NA	NA	T	C	0	T	T	C	T	T	T	T	C		1	0	0.833333
6012039	C/T	1	6012039	+	NA	NA	NA	NA	NA	NA	C	T	0	C	C	T	C	C	C	C	T		1	0	0.833333
6013276	A	1	6013276	+	NA	NA	NA	NA	NA	NA	A	A	1	A	A	A	A	A	A	A	A		1	1	1
6027789	A	1	6027789	+	NA	NA	NA	NA	NA	NA	A	A	1	A	A	A	A	A	A	A	A		1	1	1
6027797	A	1	6027797	+	NA	NA	NA	NA	NA	NA	A	A	1	A	A	A	A	A	A	A	A		1	1	1
6027863	C	1	6027863	+	NA	NA	NA	NA	NA	NA	C	C	1	C	C	C	C	C	C	C	C		1	1	1
6027868	G	1	6027868	+	NA	NA	NA	NA	NA	NA	G	G	1	G	G	G	G	G	G	G	G		1	1	1
6086299	T	1	6086299	+	NA	NA	NA	NA	NA	NA	T	T	1	T	T	T	T	T	T	T	T		1	1	1
6135994	C	1	6135994	+	NA	NA	NA	NA	NA	NA	C	C	1	C	C	C	C	C	C	C	C		1	1	1
6136017	T	1	6136017	+	NA	NA	NA	NA	NA	NA	T	T	1	T	T	T	T	T	T	T	T		1	1	1
6150036	C	1	6150036	+	NA	NA	NA	NA	NA	NA	C	C	1	C	C	C	C	C	C	C	C		1	1	1
6237105	G	1	6237105	+	NA	NA	NA	NA	NA	NA	G	G	1	G	G	G	G	G	G	G	G		1	1	1
6334936	C	1	6334936	+	NA	NA	NA	NA	NA	NA	C	C	1	C	C	C	C	C	C	C	C		1	1	1
6334957	G	1	6334957	+	NA	NA	NA	NA	NA	NA	G	G	1	G	G	G	G	G	G	G	G		1	1	1
6334970	G	1	6334970	+	NA	NA	NA	NA	NA	NA	G	G	1	G	G	G	G	G	G	G	G		1	1	1
6335031	C	1	6335031	+	NA	NA	NA	NA	NA	NA	C	C	1	C	C	C	C	C	C	C	C		1	1	1
6335295	A/C	1	6335295	+	NA	NA	NA	NA	NA	NA	A	C	0	A	A	C	A	A	A	A	C		1	0	0.833333
6335321	T/A	1	6335321	+	NA	NA	NA	NA	NA	NA	T	A	0	T	T	A	T	T	T	T	A		1	0	0.833333
6335359	A/G	1	6335359	+	NA	NA	NA	NA	NA	NA	A	G	0	A	A	G	A	A	A	A	G		1	0	0.833333
6335378	C	1	6335378	+	NA	NA	NA	NA	NA	NA	C	C	1	C	C	C	C	C	C	C	C		1	1	1
6335404	T	1	6335404	+	NA	NA	NA	NA	NA	NA	T	T	1	T	T	T	T	T	T	T	T		1	1	1
6336399	A	1	6336399	+	NA	NA	NA	NA	NA	NA	A	A	1	A	A	A	A	A	A	A	A		1	1	1
6336443	T	1	6336443	+	NA	NA	NA	NA	NA	NA	T	T	1	T	T	T	T	T	T	T	T		1	1	1
6336453	A	1	6336453	+	NA	NA	NA	NA	NA	NA	A	A	1	A	A	A	A	A	A	A	A		1	1	1
6336457	A	1	6336457	+	NA	NA	NA	NA	NA	NA	A	A	1	A	A	A	A	A	A	A	A		1	1	1
6368281	A	1	6368281	+	NA	NA	NA	NA	NA	NA	A	A	1	A	A	A	A	A	A	A	A		1	1	1
6373080	T	1	6373080	+	NA	NA	NA	NA	NA	NA	T	T	1	T	T	T	T	T	T	T	T		1	1	1
6373117	A	1	6373117	+	NA	NA	NA	NA	NA	NA	A	A	1	A	A	A	A	A	A	A	A		1	1	1
6388043	C/G	1	6388043	+	NA	NA	NA	NA	NA	NA	C	G	0	C	C	G	C	C	C	C	G		1	0	0.833333
6389497	A	1	6389497	+	NA	NA	NA	NA	NA	NA	A	A	1	A	A	A	A	A	A	A	A		1	1	1
6389563	A	1	6389563	+	NA	NA	NA	NA	NA	NA	A	A	1	A	A	A	A	A	A	A	A		1	1	1
6389605	T/C	1	6389605	+	NA	NA	NA	NA	NA	NA	T	C	0	T	T	C	T	T	T	T	C		1	0	0.833333
6389638	T/C	1	6389638	+	NA	NA	NA	NA	NA	NA	T	C	0	T	T	C	T	T	T	T	C		1	0	0.833333
6389653	T/C	1	6389653	+	NA	NA	NA	NA	NA	NA	T	C	0	T	T	C	T	T	T	T	C		1	0	0.833333
6389661	A	1	6389661	+	NA	NA	NA	NA	NA	NA	A	A	1	A	A	A	A	A	A	A	A		1	1	1
6389662	A	1	6389662	+	NA	NA	NA	NA	NA	NA	A	A	1	A	A	A	A	A	A	A	A		1	1	1
6389672	A	1	6389672	+	NA	NA	NA	NA	NA	NA	A	A	1	A	A	A	A	A	A	A	A		1	1	1
6389714	C/T	1	6389714	+	NA	NA	NA	NA	NA	NA	C	T	0	C	C	T	C	C	C	C	T		1	0	0.833333
6395575	G	1	6395575	+	NA	NA	NA	NA	NA	NA	G	G	1	G	G	G	G	G	G	G	G		1	1	1
6475339	T	1	6475339	+	NA	NA	NA	NA	NA	NA	T	T	1	T	T	T	T	T	T	T	T		1	1	1
6475412	A	1	6475412	+	NA	NA	NA	NA	NA	NA	A	A	1	A	A	A	A	A	A	A	A		1	1	1
6491718	A	1	6491718	+	NA	NA	NA	NA	NA	NA	A	A	1	A	A	A	A	A	A	A	A		1	1	1
6491751	C	1	6491751	+	NA	NA	NA	NA	NA	NA	C	C	1	C	C	C	C	C	C	C	C		1	1	1
6491796	A	1	6491796	+	NA	NA	NA	NA	NA	NA	A	A	1	A	A	A	A	A	A	A	A		1	1	1
6491801	T	1	6491801	+	NA	NA	NA	NA	NA	NA	T	T	1	T	T	T	T	T	T	T	T		1	1	1
6517789	A	1	6517789	+	NA	NA	NA	NA	NA	NA	A	A	1	A	A	A	A	A	A	A	A		1	1	1
6517814	C/T	1	6517814	+	NA	NA	NA	NA	NA	NA	C	T	0	C	C	T	C	C	C	C	T		1	0	0.833333
6517861	G	1	6517861	+	NA	NA	NA	NA	NA	NA	G	G	1	G	G	G	G	G	G	G	G		1	1	1
6579920	T	1	6579920	+	NA	NA	NA	NA	NA	NA	T	T	1	T	T	T	T	T	T	T	T		1	1	1
6579979	G	1	6579979	+	NA	NA	NA	NA	NA	NA	G	G	1	G	G	G	G	G	G	G	G		1	1	1
6579997	A	1	6579997	+	NA	NA	NA	NA	NA	NA	A	A	1	A	A	A	A	A	A	A	A		1	1	1
6580038	C	1	6580038	+	NA	NA	NA	NA	NA	NA	C	C	1	C	C	C	C	C	C	C	C		1	1	1
6580044	A	1	6580044	+	NA	NA	NA	NA	NA	NA	A	A	1	A	A	A	A	A	A	A	A		1	1	1
6580058	T/C	1	6580058	+	NA	NA	NA	NA	NA	NA	T	T	1	T	T	T	Y	T	Y	Y	T		0	1	0.666667
6580063	C/T	1	6580063	+	NA	NA	NA	NA	NA	NA	C	C	1	C	C	C	Y	C	Y	Y	C		0	1	0.666667
6580200	T	1	6580200	+	NA	NA	NA	NA	NA	NA	T	T	1	T	T	T	T	T	T	T	T		1	1	1
6580209	T/C	1	6580209	+	NA	NA	NA	NA	NA	NA	T	C	0	T	T	C	T	T	T	T	C		1	0	0.833333
6580269	C	1	6580269	+	NA	NA	NA	NA	NA	NA	C	C	1	C	C	C	C	C	C	C	C		1	1	1
6580359	T	1	6580359	+	NA	NA	NA	NA	NA	NA	T	T	1	T	T	T	T	T	T	T	T		1	1	1
6580380	A/G	1	6580380	+	NA	NA	NA	NA	NA	NA	A	G	0	A	A	G	A	A	A	A	G		1	0	0.833333
6580451	A	1	6580451	+	NA	NA	NA	NA	NA	NA	A	A	1	A	A	A	A	A	A	A	A		1	1	1
6580492	T	1	6580492	+	NA	NA	NA	NA	NA	NA	T	T	1	T	T	T	T	T	T	T	T		1	1	1
6580651	G	1	6580651	+	NA	NA	NA	NA	NA	NA	G	G	1	G	G	G	G	G	G	G	G		1	1	1
6580670	C	1	6580670	+	NA	NA	NA	NA	NA	NA	C	C	1	C	C	C	C	C	C	C	C		1	1	1
6580744	A/G	1	6580744	+	NA	NA	NA	NA	NA	NA	A	G	0	A	A	G	A	A	A	A	G		1	0	0.833333
6625188	A	1	6625188	+	NA	NA	NA	NA	NA	NA	A	A	1	A	A	A	A	A	A	A	A		1	1	1
6637685	T	1	6637685	+	NA	NA	NA	NA	NA	NA	T	T	1	T	T	T	T	T	T	T	T		1	1	1
6637719	A	1	6637719	+	NA	NA	NA	NA	NA	NA	A	A	1	A	A	A	A	A	A	A	A		1	1	1
6637723	A	1	6637723	+	NA	NA	NA	NA	NA	NA	A	A	1	A	A	A	A	A	A	A	A		1	1	1
6637836	C	1	6637836	+	NA	NA	NA	NA	NA	NA	C	C	1	C	C	C	C	C	C	C	C		1	1	1
6684954	A	1	6684954	+	NA	NA	NA	NA	NA	NA	A	A	1	A	A	A	A	A	A	A	A		1	1	1
6685060	C	1	6685060	+	NA	NA	NA	NA	NA	NA	C	C	1	C	C	C	C	C	C	C	C		1	1	1
6698836	C	1	6698836	+	NA	NA	NA	NA	NA	NA	C	C	1	C	C	C	C	C	C	C	C		1	1	1
6707615	A	1	6707615	+	NA	NA	NA	NA	NA	NA	A	A	1	A	A	A	A	A	A	A	A		1	1	1
6707672	T	1	6707672	+	NA	NA	NA	NA	NA	NA	T	T	1	T	T	T	T	T	T	T	T		1	1	1
6711097	A	1	6711097	+	NA	NA	NA	NA	NA	NA	A	A	1	A	A	A	A	A	A	A	A		1	1	1
6711196	G	1	6711196	+	NA	NA	NA	NA	NA	NA	G	G	1	G	G	G	G	G	G	G	G		1	1	1
6711466	A	1	6711466	+	NA	NA	NA	NA	NA	NA	A	A	1	A	A	A	A	A	A	A	A		1	1	1
6711483	T	1	6711483	+	NA	NA	NA	NA	NA	NA	T	T	1	T	T	T	T	T	T	T	T		1	1	1
6712157	T	1	6712157	+	NA	NA	NA	NA	NA	NA	T	T	1	T	T	T	T	T	T	T	T		1	1	1
6803453	T	1	6803453	+	NA	NA	NA	NA	NA	NA	T	T	1	T	T	T	T	T	T	T	T		1	1	1
6803468	A	1	6803468	+	NA	NA	NA	NA	NA	NA	A	A	1	A	A	A	A	A	A	A	A		1	1	1
6803909	G	1	6803909	+	NA	NA	NA	NA	NA	NA	G	G	1	G	G	G	G	G	G	G	G		1	1	1
6803923	A	1	6803923	+	NA	NA	NA	NA	NA	NA	A	A	1	A	A	A	A	A	A	A	A		1	1	1
6809369	G	1	6809369	+	NA	NA	NA	NA	NA	NA	G	G	1	G	G	G	G	G	G	G	G		1	1	1
6811456	A	1	6811456	+	NA	NA	NA	NA	NA	NA	A	A	1	A	A	A	A	A	A	A	A		1	1	1
6811514	A	1	6811514	+	NA	NA	NA	NA	NA	NA	A	A	1	A	A	A	A	A	A	A	A		1	1	1
6811523	C	1	6811523	+	NA	NA	NA	NA	NA	NA	C	C	1	C	C	C	C	C	C	C	C		1	1	1
6860529	G	1	6860529	+	NA	NA	NA	NA	NA	NA	G	G	1	G	G	G	G	G	G	G	G		1	1	1
6860584	A	1	6860584	+	NA	NA	NA	NA	NA	NA	A	A	1	A	A	A	A	A	A	A	A		1	1	1
6860594	T	1	6860594	+	NA	NA	NA	NA	NA	NA	T	T	1	T	T	T	T	T	T	T	T		1	1	1
6871671	T	1	6871671	+	NA	NA	NA	NA	NA	NA	T	T	1	T	T	T	T	T	T	T	T		1	1	1
6871702	T	1	6871702	+	NA	NA	NA	NA	NA	NA	T	T	1	T	T	T	T	T	T	T	T		1	1	1
6888430	A	1	6888430	+	NA	NA	NA	NA	NA	NA	A	A	1	A	A	A	A	A	A	A	A		1	1	1
6888476	A	1	6888476	+	NA	NA	NA	NA	NA	NA	A	A	1	A	A	A	A	A	A	A	A		1	1	1
6903873	A	1	6903873	+	NA	NA	NA	NA	NA	NA	A	A	1	A	A	A	A	A	A	A	A		1	1	1
6903911	A	1	6903911	+	NA	NA	NA	NA	NA	NA	A	A	1	A	A	A	A	A	A	A	A		1	1	1
6911421	C	1	6911421	+	NA	NA	NA	NA	NA	NA	C	C	1	C	C	C	C	C	C	C	C		1	1	1
6911432	T	1	6911432	+	NA	NA	NA	NA	NA	NA	T	T	1	T	T	T	T	T	T	T	T		1	1	1
6911455	A	1	6911455	+	NA	NA	NA	NA	NA	NA	A	A	1	A	A	A	A	A	A	A	A		1	1	1
6925822	T	1	6925822	+	NA	NA	NA	NA	NA	NA	T	T	1	T	T	T	T	T	T	T	T		1	1	1
6925838	A	1	6925838	+	NA	NA	NA	NA	NA	NA	A	A	1	A	A	A	A	A	A	A	A		1	1	1
6925859	A	1	6925859	+	NA	NA	NA	NA	NA	NA	A	A	1	A	A	A	A	A	A	A	A		1	1	1
6966305	A	1	6966305	+	NA	NA	NA	NA	NA	NA	A	A	1	A	A	A	A	A	A	A	A		1	1	1
7075373	G	1	7075373	+	NA	NA	NA	NA	NA	NA	G	G	1	G	G	G	G	G	G	G	G		1	1	1
7095899	A	1	7095899	+	NA	NA	NA	NA	NA	NA	A	A	1	A	A	A	A	A	A	A	A		1	1	1
7095933	T	1	7095933	+	NA	NA	NA	NA	NA	NA	T	T	1	T	T	T	T	T	T	T	T		1	1	1
7095951	A	1	7095951	+	NA	NA	NA	NA	NA	NA	A	A	1	A	A	A	A	A	A	A	A		1	1	1
7095980	A	1	7095980	+	NA	NA	NA	NA	NA	NA	A	A	1	A	A	A	A	A	A	A	A		1	1	1
7104776	A	1	7104776	+	NA	NA	NA	NA	NA	NA	A	A	1	A	A	A	A	A	A	A	A		1	1	1
7104854	T	1	7104854	+	NA	NA	NA	NA	NA	NA	T	T	1	T	T	T	T	T	T	T	T		1	1	1
7108867	G	1	7108867	+	NA	NA	NA	NA	NA	NA	G	G	1	G	G	G	G	G	G	G	G		1	1	1
7115065	A	1	7115065	+	NA	NA	NA	NA	NA	NA	A	A	1	A	A	A	A	A	A	A	A		1	1	1
7115139	A	1	7115139	+	NA	NA	NA	NA	NA	NA	A	A	1	A	A	A	A	A	A	A	A		1	1	1
7115363	T	1	7115363	+	NA	NA	NA	NA	NA	NA	T	T	1	T	T	T	T	T	T	T	T		1	1	1
7115442	G	1	7115442	+	NA	NA	NA	NA	NA	NA	G	G	1	G	G	G	G	G	G	G	G		1	1	1
7115457	C	1	7115457	+	NA	NA	NA	NA	NA	NA	C	C	1	C	C	C	C	C	C	C	C		1	1	1
7147446	T/C	1	7147446	+	NA	NA	NA	NA	NA	NA	T	C	0	Y	T	C	T	T	T	T	C		1	0	0.666667
7147513	G	1	7147513	+	NA	NA	NA	NA	NA	NA	G	G	1	G	G	G	G	G	G	G	G		1	1	1
7151153	T	1	7151153	+	NA	NA	NA	NA	NA	NA	T	T	1	T	T	T	T	T	T	T	T		1	1	1
7156409	A/G	1	7156409	+	NA	NA	NA	NA	NA	NA	R	A	0	A	A	A	A	A	A	A	A		0	0	0
7156483	A	1	7156483	+	NA	NA	NA	NA	NA	NA	A	A	1	A	A	A	A	A	A	A	A		1	1	1
7156605	C	1	7156605	+	NA	NA	NA	NA	NA	NA	C	C	1	C	C	C	C	C	C	C	C		1	1	1
7156671	T	1	7156671	+	NA	NA	NA	NA	NA	NA	T	T	1	T	T	T	T	T	T	T	T		1	1	1
7170187	G	1	7170187	+	NA	NA	NA	NA	NA	NA	G	G	1	G	G	G	G	G	G	G	G		1	1	1
7170209	T	1	7170209	+	NA	NA	NA	NA	NA	NA	T	T	1	T	T	T	T	T	T	T	T		1	1	1
7170289	A	1	7170289	+	NA	NA	NA	NA	NA	NA	A	A	1	A	A	A	A	A	A	A	A		1	1	1
7209136	T	1	7209136	+	NA	NA	NA	NA	NA	NA	T	T	1	T	T	T	T	T	T	T	T		1	1	1
7217720	A	1	7217720	+	NA	NA	NA	NA	NA	NA	A	A	1	A	A	A	A	A	A	A	A		1	1	1
7217760	C/T	1	7217760	+	NA	NA	NA	NA	NA	NA	C	T	0	Y	C	T	C	C	C	C	T		1	0	0.666667
7217779	T/G	1	7217779	+	NA	NA	NA	NA	NA	NA	T	G	0	K	T	G	T	T	T	T	G		1	0	0.666667
7234301	C	1	7234301	+	NA	NA	NA	NA	NA	NA	C	C	1	C	C	C	C	C	C	C	C		1	1	1
7234334	C	1	7234334	+	NA	NA	NA	NA	NA	NA	C	C	1	C	C	C	C	C	C	C	C		1	1	1
7236380	A	1	7236380	+	NA	NA	NA	NA	NA	NA	A	A	1	A	A	A	A	A	A	A	A		1	1	1
7267044	T	1	7267044	+	NA	NA	NA	NA	NA	NA	T	T	1	T	T	T	T	T	T	T	T		1	1	1
7338805	C	1	7338805	+	NA	NA	NA	NA	NA	NA	C	C	1	C	C	C	C	C	C	C	C		1	1	1
7338864	C	1	7338864	+	NA	NA	NA	NA	NA	NA	C	C	1	C	C	C	C	C	C	C	C		1	1	1
7338871	T/C	1	7338871	+	NA	NA	NA	NA	NA	NA	T	C	0	C	T	C	T	T	T	T	C		1	0	0.666667
7373420	T/C	1	7373420	+	NA	NA	NA	NA	NA	NA	T	Y	0	T	T	T	T	T	T	T	T		1	1	1
7373457	G	1	7373457	+	NA	NA	NA	NA	NA	NA	G	G	1	G	G	G	G	G	G	G	G		1	1	1
7403041	A	1	7403041	+	NA	NA	NA	NA	NA	NA	A	A	1	A	A	A	A	A	A	A	A		1	1	1
7403075	C	1	7403075	+	NA	NA	NA	NA	NA	NA	C	C	1	C	C	C	C	C	C	C	C		1	1	1
7403117	T	1	7403117	+	NA	NA	NA	NA	NA	NA	T	T	1	T	T	T	T	T	T	T	T		1	1	1
7403143	T	1	7403143	+	NA	NA	NA	NA	NA	NA	T	T	1	T	T	T	T	T	T	T	T		1	1	1
7403176	T	1	7403176	+	NA	NA	NA	NA	NA	NA	T	T	1	T	T	T	T	T	T	T	T		1	1	1
7403277	C	1	7403277	+	NA	NA	NA	NA	NA	NA	C	C	1	C	C	C	C	C	C	C	C		1	1	1
7427685	A	1	7427685	+	NA	NA	NA	NA	NA	NA	A	A	1	A	A	A	A	A	A	A	A		1	1	1
7471771	T	1	7471771	+	NA	NA	NA	NA	NA	NA	T	T	1	T	T	T	T	T	T	T	T		1	1	1
7509194	C	1	7509194	+	NA	NA	NA	NA	NA	NA	C	C	1	C	C	C	C	C	C	C	C		1	1	1
7509247	C	1	7509247	+	NA	NA	NA	NA	NA	NA	C	C	1	C	C	C	C	C	C	C	C		1	1	1
7509257	A	1	7509257	+	NA	NA	NA	NA	NA	NA	A	A	1	A	A	A	A	A	A	A	A		1	1	1
7566544	T	1	7566544	+	NA	NA	NA	NA	NA	NA	T	T	1	T	T	T	T	T	T	T	T		1	1	1
7575170	T	1	7575170	+	NA	NA	NA	NA	NA	NA	T	T	1	T	T	T	T	T	T	T	T		1	1	1
7575534	T/C	1	7575534	+	NA	NA	NA	NA	NA	NA	T	T	1	T	T	T	T	Y	Y	C	T		0	1	0.666667
7587420	A	1	7587420	+	NA	NA	NA	NA	NA	NA	A	A	1	A	A	A	A	A	A	A	A		1	1	1
7587570	A	1	7587570	+	NA	NA	NA	NA	NA	NA	A	A	1	A	A	A	A	A	A	A	A		1	1	1
7587612	A	1	7587612	+	NA	NA	NA	NA	NA	NA	A	A	1	A	A	A	A	A	A	A	A		1	1	1
7590626	G	1	7590626	+	NA	NA	NA	NA	NA	NA	G	G	1	G	G	G	G	G	G	G	G		1	1	1
7591897	T	1	7591897	+	NA	NA	NA	NA	NA	NA	T	T	1	T	T	T	T	T	T	T	T		1	1	1
7591975	G	1	7591975	+	NA	NA	NA	NA	NA	NA	G	G	1	G	G	G	G	G	G	G	G		1	1	1
7591988	T	1	7591988	+	NA	NA	NA	NA	NA	NA	T	T	1	T	T	T	T	T	T	T	T		1	1	1
7591998	A	1	7591998	+	NA	NA	NA	NA	NA	NA	A	A	1	A	A	A	A	A	A	A	A		1	1	1
7594338	A	1	7594338	+	NA	NA	NA	NA	NA	NA	A	A	1	A	A	A	A	A	A	A	A		1	1	1
7594369	A	1	7594369	+	NA	NA	NA	NA	NA	NA	A	A	1	A	A	A	A	A	A	A	A		1	1	1
7652629	A	1	7652629	+	NA	NA	NA	NA	NA	NA	A	A	1	A	A	A	A	A	A	A	A		1	1	1
7652651	T	1	7652651	+	NA	NA	NA	NA	NA	NA	T	T	1	T	T	T	T	T	T	T	T		1	1	1
7655179	T/G	1	7655179	+	NA	NA	NA	NA	NA	NA	K	T	0	T	T	T	T	T	T	T	T		0	0	0
7655451	G	1	7655451	+	NA	NA	NA	NA	NA	NA	G	G	1	G	G	G	G	G	G	G	G		1	1	1
7655527	A	1	7655527	+	NA	NA	NA	NA	NA	NA	A	A	1	A	A	A	A	A	A	A	A		1	1	1
7674956	T	1	7674956	+	NA	NA	NA	NA	NA	NA	T	T	1	T	T	T	T	T	T	T	T		1	1	1
7674985	T	1	7674985	+	NA	NA	NA	NA	NA	NA	T	T	1	T	T	T	T	T	T	T	T		1	1	1
7686199	A	1	7686199	+	NA	NA	NA	NA	NA	NA	A	A	1	A	A	A	A	A	A	A	A		1	1	1
7723739	T	1	7723739	+	NA	NA	NA	NA	NA	NA	T	T	1	T	T	T	T	T	T	T	T		1	1	1
7724016	T	1	7724016	+	NA	NA	NA	NA	NA	NA	T	T	1	T	T	T	T	T	T	T	T		1	1	1
7724038	T	1	7724038	+	NA	NA	NA	NA	NA	NA	T	T	1	T	T	T	T	T	T	T	T		1	1	1
7754980	T	1	7754980	+	NA	NA	NA	NA	NA	NA	T	T	1	T	T	T	T	T	T	T	T		1	1	1
7754996	T	1	7754996	+	NA	NA	NA	NA	NA	NA	T	T	1	T	T	T	T	T	T	T	T		1	1	1
7791980	A	1	7791980	+	NA	NA	NA	NA	NA	NA	A	A	1	A	A	A	A	A	A	A	A		1	1	1
7792032	T	1	7792032	+	NA	NA	NA	NA	NA	NA	T	T	1	T	T	T	T	T	T	T	T		1	1	1
7792043	A	1	7792043	+	NA	NA	NA	NA	NA	NA	A	A	1	A	A	A	A	A	A	A	A		1	1	1
7806344	T	1	7806344	+	NA	NA	NA	NA	NA	NA	T	T	1	T	T	T	T	T	T	T	T		1	1	1
7806397	A	1	7806397	+	NA	NA	NA	NA	NA	NA	A	A	1	A	A	A	A	A	A	A	A		1	1	1
7806555	A	1	7806555	+	NA	NA	NA	NA	NA	NA	A	A	1	A	A	A	A	A	A	A	A		1	1	1
7806559	A	1	7806559	+	NA	NA	NA	NA	NA	NA	A	A	1	A	A	A	A	A	A	A	A		1	1	1
7806798	T	1	7806798	+	NA	NA	NA	NA	NA	NA	T	T	1	T	T	T	T	T	T	T	T		1	1	1
7806807	T	1	7806807	+	NA	NA	NA	NA	NA	NA	T	T	1	T	T	T	T	T	T	T	T		1	1	1
7808385	C	1	7808385	+	NA	NA	NA	NA	NA	NA	C	C	1	C	C	C	C	C	C	C	C		1	1	1
7808899	A	1	7808899	+	NA	NA	NA	NA	NA	NA	A	A	1	A	A	A	A	A	A	A	A		1	1	1
7810842	A	1	7810842	+	NA	NA	NA	NA	NA	NA	A	A	1	A	A	A	A	A	A	A	A		1	1	1
7810941	T	1	7810941	+	NA	NA	NA	NA	NA	NA	T	T	1	T	T	T	T	T	T	T	T		1	1	1
7811849	T	1	7811849	+	NA	NA	NA	NA	NA	NA	T	T	1	T	T	T	T	T	T	T	T		1	1	1
7838146	T	1	7838146	+	NA	NA	NA	NA	NA	NA	T	T	1	T	T	T	T	T	T	T	T		1	1	1
7838158	A	1	7838158	+	NA	NA	NA	NA	NA	NA	A	A	1	A	A	A	A	A	A	A	A		1	1	1
7859709	T	1	7859709	+	NA	NA	NA	NA	NA	NA	T	T	1	T	T	T	T	T	T	T	T		1	1	1
7860000	A	1	7860000	+	NA	NA	NA	NA	NA	NA	A	A	1	A	A	A	A	A	A	A	A		1	1	1
7860037	G	1	7860037	+	NA	NA	NA	NA	NA	NA	G	G	1	G	G	G	G	G	G	G	G		1	1	1
7866048	A	1	7866048	+	NA	NA	NA	NA	NA	NA	A	A	1	A	A	A	A	A	A	A	A		1	1	1
7869271	A	1	7869271	+	NA	NA	NA	NA	NA	NA	A	A	1	A	A	A	A	A	A	A	A		1	1	1
7869316	T	1	7869316	+	NA	NA	NA	NA	NA	NA	T	T	1	T	T	T	T	T	T	T	T		1	1	1
7899586	A	1	7899586	+	NA	NA	NA	NA	NA	NA	A	A	1	A	A	A	A	A	A	A	A		1	1	1
7899611	T	1	7899611	+	NA	NA	NA	NA	NA	NA	T	T	1	T	T	T	T	T	T	T	T		1	1	1
7899660	C	1	7899660	+	NA	NA	NA	NA	NA	NA	C	C	1	C	C	C	C	C	C	C	C		1	1	1
7899683	T	1	7899683	+	NA	NA	NA	NA	NA	NA	T	T	1	T	T	T	T	T	T	T	T		1	1	1
7899732	T	1	7899732	+	NA	NA	NA	NA	NA	NA	T	T	1	T	T	T	T	T	T	T	T		1	1	1
7899745	T	1	7899745	+	NA	NA	NA	NA	NA	NA	T	T	1	T	T	T	T	T	T	T	T		1	1	1
7904917	C	1	7904917	+	NA	NA	NA	NA	NA	NA	C	C	1	C	C	C	C	C	C	C	C		1	1	1
7907297	G	1	7907297	+	NA	NA	NA	NA	NA	NA	G	G	1	G	G	G	G	G	G	G	G		1	1	1
7916627	A	1	7916627	+	NA	NA	NA	NA	NA	NA	A	A	1	A	A	A	A	A	A	A	A		1	1	1
7916651	A	1	7916651	+	NA	NA	NA	NA	NA	NA	A	A	1	A	A	A	A	A	A	A	A		1	1	1
7916665	C	1	7916665	+	NA	NA	NA	NA	NA	NA	C	C	1	C	C	C	C	C	C	C	C		1	1	1
7916687	A	1	7916687	+	NA	NA	NA	NA	NA	NA	A	A	1	A	A	A	A	A	A	A	A		1	1	1
7916698	C	1	7916698	+	NA	NA	NA	NA	NA	NA	C	C	1	C	C	C	C	C	C	C	C		1	1	1
7916711	A	1	7916711	+	NA	NA	NA	NA	NA	NA	A	A	1	A	A	A	A	A	A	A	A		1	1	1
7916744	T	1	7916744	+	NA	NA	NA	NA	NA	NA	T	T	1	T	T	T	T	T	T	T	T		1	1	1
7924317	A	1	7924317	+	NA	NA	NA	NA	NA	NA	A	A	1	A	A	A	A	A	A	A	A		1	1	1
7924336	T	1	7924336	+	NA	NA	NA	NA	NA	NA	T	T	1	T	T	T	T	T	T	T	T		1	1	1
7948061	C	1	7948061	+	NA	NA	NA	NA	NA	NA	C	C	1	C	C	C	C	C	C	C	C		1	1	1
7948080	C	1	7948080	+	NA	NA	NA	NA	NA	NA	C	C	1	C	C	C	C	C	C	C	C		1	1	1
7948092	G	1	7948092	+	NA	NA	NA	NA	NA	NA	G	G	1	G	G	G	G	G	G	G	G		1	1	1
7948108	G	1	7948108	+	NA	NA	NA	NA	NA	NA	G	G	1	G	G	G	G	G	G	G	G		1	1	1
7948113	G	1	7948113	+	NA	NA	NA	NA	NA	NA	G	G	1	G	G	G	G	G	G	G	G		1	1	1
7948117	G	1	7948117	+	NA	NA	NA	NA	NA	NA	G	G	1	G	G	G	G	G	G	G	G		1	1	1
7992012	A	1	7992012	+	NA	NA	NA	NA	NA	NA	A	A	1	A	A	A	A	A	A	A	A		1	1	1
7992021	A	1	7992021	+	NA	NA	NA	NA	NA	NA	A	A	1	A	A	A	A	A	A	A	A		1	1	1
7992031	T	1	7992031	+	NA	NA	NA	NA	NA	NA	T	T	1	T	T	T	T	T	T	T	T		1	1	1
7996508	T	1	7996508	+	NA	NA	NA	NA	NA	NA	T	T	1	T	T	T	T	T	T	T	T		1	1	1
7996905	A/G	1	7996905	+	NA	NA	NA	NA	NA	NA	A	A	1	A	A	A	A	A	A	A	R		1	0	1
7996954	A	1	7996954	+	NA	NA	NA	NA	NA	NA	A	A	1	A	A	A	A	A	A	A	A		1	1	1
8000201	A	1	8000201	+	NA	NA	NA	NA	NA	NA	A	A	1	A	A	A	A	A	A	A	A		1	1	1
8000296	G	1	8000296	+	NA	NA	NA	NA	NA	NA	G	G	1	G	G	G	G	G	G	G	G		1	1	1
8000298	A	1	8000298	+	NA	NA	NA	NA	NA	NA	A	A	1	A	A	A	A	A	A	A	A		1	1	1
8000359	C	1	8000359	+	NA	NA	NA	NA	NA	NA	C	C	1	C	C	C	C	C	C	C	C		1	1	1
8003830	A	1	8003830	+	NA	NA	NA	NA	NA	NA	A	A	1	A	A	A	A	A	A	A	A		1	1	1
8029330	A	1	8029330	+	NA	NA	NA	NA	NA	NA	A	A	1	A	A	A	A	A	A	A	A		1	1	1
8055099	A	1	8055099	+	NA	NA	NA	NA	NA	NA	A	A	1	A	A	A	A	A	A	A	A		1	1	1
8074864	G	1	8074864	+	NA	NA	NA	NA	NA	NA	G	G	1	G	G	G	G	G	G	G	G		1	1	1
8078925	A	1	8078925	+	NA	NA	NA	NA	NA	NA	A	A	1	A	A	A	A	A	A	A	A		1	1	1
8106961	G	1	8106961	+	NA	NA	NA	NA	NA	NA	G	G	1	G	G	G	G	G	G	G	G		1	1	1
8106993	T	1	8106993	+	NA	NA	NA	NA	NA	NA	T	T	1	T	T	T	T	T	T	T	T		1	1	1
8107018	A	1	8107018	+	NA	NA	NA	NA	NA	NA	A	A	1	A	A	A	A	A	A	A	A		1	1	1
8107020	T	1	8107020	+	NA	NA	NA	NA	NA	NA	T	T	1	T	T	T	T	T	T	T	T		1	1	1
8128331	G	1	8128331	+	NA	NA	NA	NA	NA	NA	G	G	1	G	G	G	G	G	G	G	G		1	1	1
8128376	G	1	8128376	+	NA	NA	NA	NA	NA	NA	G	G	1	G	G	G	G	G	G	G	G		1	1	1
8128381	A	1	8128381	+	NA	NA	NA	NA	NA	NA	A	A	1	A	A	A	A	A	A	A	A		1	1	1
8132222	G	1	8132222	+	NA	NA	NA	NA	NA	NA	G	G	1	G	G	G	G	G	G	G	G		1	1	1
8132231	A	1	8132231	+	NA	NA	NA	NA	NA	NA	A	A	1	A	A	A	A	A	A	A	A		1	1	1
8144496	A	1	8144496	+	NA	NA	NA	NA	NA	NA	A	A	1	A	A	A	A	A	A	A	A		1	1	1
8144514	T	1	8144514	+	NA	NA	NA	NA	NA	NA	T	T	1	T	T	T	T	T	T	T	T		1	1	1
8188238	A	1	8188238	+	NA	NA	NA	NA	NA	NA	A	A	1	A	A	A	A	A	A	A	A		1	1	1
8188311	C	1	8188311	+	NA	NA	NA	NA	NA	NA	C	C	1	C	C	C	C	C	C	C	C		1	1	1
8188330	A	1	8188330	+	NA	NA	NA	NA	NA	NA	A	A	1	A	A	A	A	A	A	A	A		1	1	1
8188341	T	1	8188341	+	NA	NA	NA	NA	NA	NA	T	T	1	T	T	T	T	T	T	T	T		1	1	1
8188364	T	1	8188364	+	NA	NA	NA	NA	NA	NA	T	T	1	T	T	T	T	T	T	T	T		1	1	1
8188399	T	1	8188399	+	NA	NA	NA	NA	NA	NA	T	T	1	T	T	T	T	T	T	T	T		1	1	1
8188400	T	1	8188400	+	NA	NA	NA	NA	NA	NA	T	T	1	T	T	T	T	T	T	T	T		1	1	1
8188409	T	1	8188409	+	NA	NA	NA	NA	NA	NA	T	T	1	T	T	T	T	T	T	T	T		1	1	1
8188458	T	1	8188458	+	NA	NA	NA	NA	NA	NA	T	T	1	T	T	T	T	T	T	T	T		1	1	1
8201911	G	1	8201911	+	NA	NA	NA	NA	NA	NA	G	G	1	G	G	G	G	G	G	G	G		1	1	1
8214450	G	1	8214450	+	NA	NA	NA	NA	NA	NA	G	G	1	G	G	G	G	G	G	G	G		1	1	1
8214464	T	1	8214464	+	NA	NA	NA	NA	NA	NA	T	T	1	T	T	T	T	T	T	T	T		1	1	1
8214489	C	1	8214489	+	NA	NA	NA	NA	NA	NA	C	C	1	C	C	C	C	C	C	C	C		1	1	1
8214518	A	1	8214518	+	NA	NA	NA	NA	NA	NA	A	A	1	A	A	A	A	A	A	A	A		1	1	1
8231542	A	1	8231542	+	NA	NA	NA	NA	NA	NA	A	A	1	A	A	A	A	A	A	A	A		1	1	1
8231544	C	1	8231544	+	NA	NA	NA	NA	NA	NA	C	C	1	C	C	C	C	C	C	C	C		1	1	1
8231552	G	1	8231552	+	NA	NA	NA	NA	NA	NA	G	G	1	G	G	G	G	G	G	G	G		1	1	1
8231569	C	1	8231569	+	NA	NA	NA	NA	NA	NA	C	C	1	C	C	C	C	C	C	C	C		1	1	1
8234221	T	1	8234221	+	NA	NA	NA	NA	NA	NA	T	T	1	T	T	T	T	T	T	T	T		1	1	1
8234224	T	1	8234224	+	NA	NA	NA	NA	NA	NA	T	T	1	T	T	T	T	T	T	T	T		1	1	1
8236428	A	1	8236428	+	NA	NA	NA	NA	NA	NA	A	A	1	A	A	A	A	A	A	A	A		1	1	1
8236594	T	1	8236594	+	NA	NA	NA	NA	NA	NA	T	T	1	T	T	T	T	T	T	T	T		1	1	1
8249818	G	1	8249818	+	NA	NA	NA	NA	NA	NA	G	G	1	G	G	G	G	G	G	G	G		1	1	1
8249822	A	1	8249822	+	NA	NA	NA	NA	NA	NA	A	A	1	A	A	A	A	A	A	A	A		1	1	1
8266623	T	1	8266623	+	NA	NA	NA	NA	NA	NA	T	T	1	T	T	T	T	T	T	T	T		1	1	1
8275073	T	1	8275073	+	NA	NA	NA	NA	NA	NA	T	T	1	T	T	T	T	T	T	T	T		1	1	1
8275087	A	1	8275087	+	NA	NA	NA	NA	NA	NA	A	A	1	A	A	A	A	A	A	A	A		1	1	1
8276053	G	1	8276053	+	NA	NA	NA	NA	NA	NA	G	G	1	G	G	G	G	G	G	G	G		1	1	1
8278390	T	1	8278390	+	NA	NA	NA	NA	NA	NA	T	T	1	T	T	T	T	T	T	T	T		1	1	1
8284486	C	1	8284486	+	NA	NA	NA	NA	NA	NA	C	C	1	C	C	C	C	C	C	C	C		1	1	1
8284511	A	1	8284511	+	NA	NA	NA	NA	NA	NA	A	A	1	A	A	A	A	A	A	A	A		1	1	1
8287414	T	1	8287414	+	NA	NA	NA	NA	NA	NA	T	T	1	T	T	T	T	T	T	T	T		1	1	1
8287436	A	1	8287436	+	NA	NA	NA	NA	NA	NA	A	A	1	A	A	A	A	A	A	A	A		1	1	1
8322875	T	1	8322875	+	NA	NA	NA	NA	NA	NA	T	T	1	T	T	T	T	T	T	T	T		1	1	1
8322937	G	1	8322937	+	NA	NA	NA	NA	NA	NA	G	G	1	G	G	G	G	G	G	G	G		1	1	1
8322941	A	1	8322941	+	NA	NA	NA	NA	NA	NA	A	A	1	A	A	A	A	A	A	A	A		1	1	1
8333504	C	1	8333504	+	NA	NA	NA	NA	NA	NA	C	C	1	C	C	C	C	C	C	C	C		1	1	1
8333810	T	1	8333810	+	NA	NA	NA	NA	NA	NA	T	T	1	T	T	T	T	T	T	T	T		1	1	1
8333818	T	1	8333818	+	NA	NA	NA	NA	NA	NA	T	T	1	T	T	T	T	T	T	T	T		1	1	1
8333875	C	1	8333875	+	NA	NA	NA	NA	NA	NA	C	C	1	C	C	C	C	C	C	C	C		1	1	1
8345786	A	1	8345786	+	NA	NA	NA	NA	NA	NA	A	A	1	A	A	A	A	A	A	A	A		1	1	1
8370588	T	1	8370588	+	NA	NA	NA	NA	NA	NA	T	T	1	T	T	T	T	T	T	T	T		1	1	1
8370932	A	1	8370932	+	NA	NA	NA	NA	NA	NA	A	A	1	A	A	A	A	A	A	A	A		1	1	1
8371750	T	1	8371750	+	NA	NA	NA	NA	NA	NA	T	T	1	T	T	T	T	T	T	T	T		1	1	1
8371826	T	1	8371826	+	NA	NA	NA	NA	NA	NA	T	T	1	T	T	T	T	T	T	T	T		1	1	1
8372000	T	1	8372000	+	NA	NA	NA	NA	NA	NA	T	T	1	T	T	T	T	T	T	T	T		1	1	1
8372462	T	1	8372462	+	NA	NA	NA	NA	NA	NA	T	T	1	T	T	T	T	T	T	T	T		1	1	1
8372476	C	1	8372476	+	NA	NA	NA	NA	NA	NA	C	C	1	C	C	C	C	C	C	C	C		1	1	1
8372520	T	1	8372520	+	NA	NA	NA	NA	NA	NA	T	T	1	T	T	T	T	T	T	T	T		1	1	1
8372544	T	1	8372544	+	NA	NA	NA	NA	NA	NA	T	T	1	T	T	T	T	T	T	T	T		1	1	1
8372590	A	1	8372590	+	NA	NA	NA	NA	NA	NA	A	A	1	A	A	A	A	A	A	A	A		1	1	1
8372603	C	1	8372603	+	NA	NA	NA	NA	NA	NA	C	C	1	C	C	C	C	C	C	C	C		1	1	1
8372609	T	1	8372609	+	NA	NA	NA	NA	NA	NA	T	T	1	T	T	T	T	T	T	T	T		1	1	1
8377566	T	1	8377566	+	NA	NA	NA	NA	NA	NA	T	T	1	T	T	T	T	T	T	T	T		1	1	1
8377657	T	1	8377657	+	NA	NA	NA	NA	NA	NA	T	T	1	T	T	T	T	T	T	T	T		1	1	1
8379608	C	1	8379608	+	NA	NA	NA	NA	NA	NA	C	C	1	C	C	C	C	C	C	C	C		1	1	1
8379618	A	1	8379618	+	NA	NA	NA	NA	NA	NA	A	A	1	A	A	A	A	A	A	A	A		1	1	1
8382371	T	1	8382371	+	NA	NA	NA	NA	NA	NA	T	T	1	T	T	T	T	T	T	T	T		1	1	1
8382448	G	1	8382448	+	NA	NA	NA	NA	NA	NA	G	G	1	G	G	G	G	G	G	G	G		1	1	1
8389785	T	1	8389785	+	NA	NA	NA	NA	NA	NA	T	T	1	T	T	T	T	T	T	T	T		1	1	1
8398029	T	1	8398029	+	NA	NA	NA	NA	NA	NA	T	T	1	T	T	T	T	T	T	T	T		1	1	1
8398055	C	1	8398055	+	NA	NA	NA	NA	NA	NA	C	C	1	C	C	C	C	C	C	C	C		1	1	1
8475893	T	1	8475893	+	NA	NA	NA	NA	NA	NA	T	T	1	T	T	T	T	T	T	T	T		1	1	1
8475927	G	1	8475927	+	NA	NA	NA	NA	NA	NA	G	G	1	G	G	G	G	G	G	G	G		1	1	1
8475939	A	1	8475939	+	NA	NA	NA	NA	NA	NA	A	A	1	A	A	A	A	A	A	A	A		1	1	1
8480525	T	1	8480525	+	NA	NA	NA	NA	NA	NA	T	T	1	T	T	T	T	T	T	T	T		1	1	1
8480780	G	1	8480780	+	NA	NA	NA	NA	NA	NA	G	G	1	G	G	G	G	G	G	G	G		1	1	1
8480936	T	1	8480936	+	NA	NA	NA	NA	NA	NA	T	T	1	T	T	T	T	T	T	T	T		1	1	1
8481057	G	1	8481057	+	NA	NA	NA	NA	NA	NA	G	G	1	G	G	G	G	G	G	G	G		1	1	1
8482650	T/C	1	8482650	+	NA	NA	NA	NA	NA	NA	T	T	1	T	T	T	T	T	T	Y	T		0	1	1
8492928	A	1	8492928	+	NA	NA	NA	NA	NA	NA	A	A	1	A	A	A	A	A	A	A	A		1	1	1
8492961	A	1	8492961	+	NA	NA	NA	NA	NA	NA	A	A	1	A	A	A	A	A	A	A	A		1	1	1
8496837	C	1	8496837	+	NA	NA	NA	NA	NA	NA	C	C	1	C	C	C	C	C	C	C	C		1	1	1
8496848	A	1	8496848	+	NA	NA	NA	NA	NA	NA	A	A	1	A	A	A	A	A	A	A	A		1	1	1
8496857	A	1	8496857	+	NA	NA	NA	NA	NA	NA	A	A	1	A	A	A	A	A	A	A	A		1	1	1
8496877	T	1	8496877	+	NA	NA	NA	NA	NA	NA	T	T	1	T	T	T	T	T	T	T	T		1	1	1
8496976	G	1	8496976	+	NA	NA	NA	NA	NA	NA	G	G	1	G	G	G	G	G	G	G	G		1	1	1
8498578	A	1	8498578	+	NA	NA	NA	NA	NA	NA	A	A	1	A	A	A	A	A	A	A	A		1	1	1
8498619	A	1	8498619	+	NA	NA	NA	NA	NA	NA	A	A	1	A	A	A	A	A	A	A	A		1	1	1
8498709	A	1	8498709	+	NA	NA	NA	NA	NA	NA	A	A	1	A	A	A	A	A	A	A	A		1	1	1
8498744	T	1	8498744	+	NA	NA	NA	NA	NA	NA	T	T	1	T	T	T	T	T	T	T	T		1	1	1
8503969	G	1	8503969	+	NA	NA	NA	NA	NA	NA	G	G	1	G	G	G	G	G	G	G	G		1	1	1
8504164	T	1	8504164	+	NA	NA	NA	NA	NA	NA	T	T	1	T	T	T	T	T	T	T	T		1	1	1
8520965	A	1	8520965	+	NA	NA	NA	NA	NA	NA	A	A	1	A	A	A	A	A	A	A	A		1	1	1
8520999	C	1	8520999	+	NA	NA	NA	NA	NA	NA	C	C	1	C	C	C	C	C	C	C	C		1	1	1
8527517	T	1	8527517	+	NA	NA	NA	NA	NA	NA	T	T	1	T	T	T	T	T	T	T	T		1	1	1
8632915	G	1	8632915	+	NA	NA	NA	NA	NA	NA	G	G	1	G	G	G	G	G	G	G	G		1	1	1
8635339	A	1	8635339	+	NA	NA	NA	NA	NA	NA	A	A	1	A	A	A	A	A	A	A	A		1	1	1
8641451	C	1	8641451	+	NA	NA	NA	NA	NA	NA	C	C	1	C	C	C	C	C	C	C	C		1	1	1
8641491	C	1	8641491	+	NA	NA	NA	NA	NA	NA	C	C	1	C	C	C	C	C	C	C	C		1	1	1
8656832	A	1	8656832	+	NA	NA	NA	NA	NA	NA	A	A	1	A	A	A	A	A	A	A	A		1	1	1
8664207	T	1	8664207	+	NA	NA	NA	NA	NA	NA	T	T	1	T	T	T	T	T	T	T	T		1	1	1
8668668	T	1	8668668	+	NA	NA	NA	NA	NA	NA	T	T	1	T	T	T	T	T	T	T	T		1	1	1
8714205	T	1	8714205	+	NA	NA	NA	NA	NA	NA	T	T	1	T	T	T	T	T	T	T	T		1	1	1
8715898	T	1	8715898	+	NA	NA	NA	NA	NA	NA	T	T	1	T	T	T	T	T	T	T	T		1	1	1
8715977	G/T	1	8715977	+	NA	NA	NA	NA	NA	NA	K	G	0	G	G	G	G	G	G	G	G		0	0	0
8715995	G	1	8715995	+	NA	NA	NA	NA	NA	NA	G	G	1	G	G	G	G	G	G	G	G		1	1	1
8720653	A	1	8720653	+	NA	NA	NA	NA	NA	NA	A	A	1	A	A	A	A	A	A	A	A		1	1	1
8793618	A	1	8793618	+	NA	NA	NA	NA	NA	NA	A	A	1	A	A	A	A	A	A	A	A		1	1	1
8796671	A	1	8796671	+	NA	NA	NA	NA	NA	NA	A	A	1	A	A	A	A	A	A	A	A		1	1	1
8796800	A	1	8796800	+	NA	NA	NA	NA	NA	NA	A	A	1	A	A	A	A	A	A	A	A		1	1	1
8796854	A	1	8796854	+	NA	NA	NA	NA	NA	NA	A	A	1	A	A	A	A	A	A	A	A		1	1	1
8827450	T	1	8827450	+	NA	NA	NA	NA	NA	NA	T	T	1	T	T	T	T	T	T	T	T		1	1	1
8827592	T	1	8827592	+	NA	NA	NA	NA	NA	NA	T	T	1	T	T	T	T	T	T	T	T		1	1	1
8885309	T	1	8885309	+	NA	NA	NA	NA	NA	NA	T	T	1	T	T	T	T	T	T	T	T		1	1	1
8925300	A	1	8925300	+	NA	NA	NA	NA	NA	NA	A	A	1	A	A	A	A	A	A	A	A		1	1	1
8925356	A	1	8925356	+	NA	NA	NA	NA	NA	NA	A	A	1	A	A	A	A	A	A	A	A		1	1	1
8925364	G	1	8925364	+	NA	NA	NA	NA	NA	NA	G	G	1	G	G	G	G	G	G	G	G		1	1	1
8933723	G	1	8933723	+	NA	NA	NA	NA	NA	NA	G	G	1	G	G	G	G	G	G	G	G		1	1	1
8963680	A	1	8963680	+	NA	NA	NA	NA	NA	NA	A	A	1	A	A	A	A	A	A	A	A		1	1	1
8997966	A	1	8997966	+	NA	NA	NA	NA	NA	NA	A	A	1	A	A	A	A	A	A	A	A		1	1	1
9025230	G	1	9025230	+	NA	NA	NA	NA	NA	NA	G	G	1	G	G	G	G	G	G	G	G		1	1	1
9025236	G	1	9025236	+	NA	NA	NA	NA	NA	NA	G	G	1	G	G	G	G	G	G	G	G		1	1	1
9025267	G	1	9025267	+	NA	NA	NA	NA	NA	NA	G	G	1	G	G	G	G	G	G	G	G		1	1	1
9027865	A	1	9027865	+	NA	NA	NA	NA	NA	NA	A	A	1	A	A	A	A	A	A	A	A		1	1	1
9027887	T	1	9027887	+	NA	NA	NA	NA	NA	NA	T	T	1	T	T	T	T	T	T	T	T		1	1	1
9073976	T	1	9073976	+	NA	NA	NA	NA	NA	NA	T	T	1	T	T	T	T	T	T	T	T		1	1	1
9097907	A	1	9097907	+	NA	NA	NA	NA	NA	NA	A	A	1	A	A	A	A	A	A	A	A		1	1	1
9098092	T	1	9098092	+	NA	NA	NA	NA	NA	NA	T	T	1	T	T	T	T	T	T	T	T		1	1	1
9100040	C	1	9100040	+	NA	NA	NA	NA	NA	NA	C	C	1	C	C	C	C	C	C	C	C		1	1	1
9100123	T	1	9100123	+	NA	NA	NA	NA	NA	NA	T	T	1	T	T	T	T	T	T	T	T		1	1	1
9100289	T	1	9100289	+	NA	NA	NA	NA	NA	NA	T	T	1	T	T	T	T	T	T	T	T		1	1	1
9159400	T	1	9159400	+	NA	NA	NA	NA	NA	NA	T	T	1	T	T	T	T	T	T	T	T		1	1	1
9167995	T	1	9167995	+	NA	NA	NA	NA	NA	NA	T	T	1	T	T	T	T	T	T	T	T		1	1	1
9168035	G	1	9168035	+	NA	NA	NA	NA	NA	NA	G	G	1	G	G	G	G	G	G	G	G		1	1	1
9193822	G	1	9193822	+	NA	NA	NA	NA	NA	NA	G	G	1	G	G	G	G	G	G	G	G		1	1	1
9193841	C	1	9193841	+	NA	NA	NA	NA	NA	NA	C	C	1	C	C	C	C	C	C	C	C		1	1	1
9199839	T	1	9199839	+	NA	NA	NA	NA	NA	NA	T	T	1	T	T	T	T	T	T	T	T		1	1	1
9199869	C	1	9199869	+	NA	NA	NA	NA	NA	NA	C	C	1	C	C	C	C	C	C	C	C		1	1	1
9224419	A	1	9224419	+	NA	NA	NA	NA	NA	NA	A	A	1	A	A	A	A	A	A	A	A		1	1	1
9248367	T	1	9248367	+	NA	NA	NA	NA	NA	NA	T	T	1	T	T	T	T	T	T	T	T		1	1	1
9248386	T	1	9248386	+	NA	NA	NA	NA	NA	NA	T	T	1	T	T	T	T	T	T	T	T		1	1	1
9248525	A	1	9248525	+	NA	NA	NA	NA	NA	NA	A	A	1	A	A	A	A	A	A	A	A		1	1	1
9248575	A	1	9248575	+	NA	NA	NA	NA	NA	NA	A	A	1	A	A	A	A	A	A	A	A		1	1	1
9264531	T	1	9264531	+	NA	NA	NA	NA	NA	NA	T	T	1	T	T	T	T	T	T	T	T		1	1	1
9264584	T	1	9264584	+	NA	NA	NA	NA	NA	NA	T	T	1	T	T	T	T	T	T	T	T		1	1	1
9276469	C	1	9276469	+	NA	NA	NA	NA	NA	NA	C	C	1	C	C	C	C	C	C	C	C		1	1	1
9280791	C	1	9280791	+	NA	NA	NA	NA	NA	NA	C	C	1	C	C	C	C	C	C	C	C		1	1	1
9438475	T	1	9438475	+	NA	NA	NA	NA	NA	NA	T	T	1	T	T	T	T	T	T	T	T		1	1	1
9438481	A	1	9438481	+	NA	NA	NA	NA	NA	NA	A	A	1	A	A	A	A	A	A	A	A		1	1	1
9438499	C	1	9438499	+	NA	NA	NA	NA	NA	NA	C	C	1	C	C	C	C	C	C	C	C		1	1	1
9470575	C	1	9470575	+	NA	NA	NA	NA	NA	NA	C	C	1	C	C	C	C	C	C	C	C		1	1	1
9470601	T	1	9470601	+	NA	NA	NA	NA	NA	NA	T	T	1	T	T	T	T	T	T	T	T		1	1	1
9470607	A	1	9470607	+	NA	NA	NA	NA	NA	NA	A	A	1	A	A	A	A	A	A	A	A		1	1	1
9470636	T	1	9470636	+	NA	NA	NA	NA	NA	NA	T	T	1	T	T	T	T	T	T	T	T		1	1	1
9470644	C	1	9470644	+	NA	NA	NA	NA	NA	NA	C	C	1	C	C	C	C	C	C	C	C		1	1	1
9470650	T	1	9470650	+	NA	NA	NA	NA	NA	NA	T	T	1	T	T	T	T	T	T	T	T		1	1	1
9474502	T	1	9474502	+	NA	NA	NA	NA	NA	NA	T	T	1	T	T	T	T	T	T	T	T		1	1	1
9500233	T	1	9500233	+	NA	NA	NA	NA	NA	NA	T	T	1	T	T	T	T	T	T	T	T		1	1	1
9509589	C	1	9509589	+	NA	NA	NA	NA	NA	NA	C	C	1	C	C	C	C	C	C	C	C		1	1	1
9559763	T	1	9559763	+	NA	NA	NA	NA	NA	NA	T	T	1	T	T	T	T	T	T	T	T		1	1	1
9588943	T	1	9588943	+	NA	NA	NA	NA	NA	NA	T	T	1	T	T	T	T	T	T	T	T		1	1	1
9588944	T	1	9588944	+	NA	NA	NA	NA	NA	NA	T	T	1	T	T	T	T	T	T	T	T		1	1	1
9588965	T	1	9588965	+	NA	NA	NA	NA	NA	NA	T	T	1	T	T	T	T	T	T	T	T		1	1	1
9609232	A	1	9609232	+	NA	NA	NA	NA	NA	NA	A	A	1	A	A	A	A	A	A	A	A		1	1	1
9683909	A	1	9683909	+	NA	NA	NA	NA	NA	NA	A	A	1	A	A	A	A	A	A	A	A		1	1	1
9683931	G	1	9683931	+	NA	NA	NA	NA	NA	NA	G	G	1	G	G	G	G	G	G	G	G		1	1	1
9684043	A	1	9684043	+	NA	NA	NA	NA	NA	NA	A	A	1	A	A	A	A	A	A	A	A		1	1	1
9684080	T	1	9684080	+	NA	NA	NA	NA	NA	NA	T	T	1	T	T	T	T	T	T	T	T		1	1	1
9684082	A	1	9684082	+	NA	NA	NA	NA	NA	NA	A	A	1	A	A	A	A	A	A	A	A		1	1	1
9704633	A	1	9704633	+	NA	NA	NA	NA	NA	NA	A	A	1	A	A	A	A	A	A	A	A		1	1	1
9733942	A	1	9733942	+	NA	NA	NA	NA	NA	NA	A	A	1	A	A	A	A	A	A	A	A		1	1	1
9734059	T	1	9734059	+	NA	NA	NA	NA	NA	NA	T	T	1	T	T	T	T	T	T	T	T		1	1	1
9734086	T	1	9734086	+	NA	NA	NA	NA	NA	NA	T	T	1	T	T	T	T	T	T	T	T		1	1	1
9734209	T	1	9734209	+	NA	NA	NA	NA	NA	NA	T	T	1	T	T	T	T	T	T	T	T		1	1	1
9786290	T	1	9786290	+	NA	NA	NA	NA	NA	NA	T	T	1	T	T	T	T	T	T	T	T		1	1	1
9786319	T	1	9786319	+	NA	NA	NA	NA	NA	NA	T	T	1	T	T	T	T	T	T	T	T		1	1	1
9825231	G	1	9825231	+	NA	NA	NA	NA	NA	NA	G	G	1	G	G	G	G	G	G	G	G		1	1	1
9841573	T	1	9841573	+	NA	NA	NA	NA	NA	NA	T	T	1	T	T	T	T	T	T	T	T		1	1	1
9841598	T	1	9841598	+	NA	NA	NA	NA	NA	NA	T	T	1	T	T	T	T	T	T	T	T		1	1	1
9850024	A	1	9850024	+	NA	NA	NA	NA	NA	NA	A	A	1	A	A	A	A	A	A	A	A		1	1	1
9900295	T/G	1	9900295	+	NA	NA	NA	NA	NA	NA	T	K	0	T	T	T	T	T	T	T	T		1	1	1
9900315	T	1	9900315	+	NA	NA	NA	NA	NA	NA	T	T	1	T	T	T	T	T	T	T	T		1	1	1
9912475	T	1	9912475	+	NA	NA	NA	NA	NA	NA	T	T	1	T	T	T	T	T	T	T	T		1	1	1
9912511	C	1	9912511	+	NA	NA	NA	NA	NA	NA	C	C	1	C	C	C	C	C	C	C	C		1	1	1
9938762	A	1	9938762	+	NA	NA	NA	NA	NA	NA	A	A	1	A	A	A	A	A	A	A	A		1	1	1
9938829	A	1	9938829	+	NA	NA	NA	NA	NA	NA	A	A	1	A	A	A	A	A	A	A	A		1	1	1
9938841	T	1	9938841	+	NA	NA	NA	NA	NA	NA	T	T	1	T	T	T	T	T	T	T	T		1	1	1
9938864	A	1	9938864	+	NA	NA	NA	NA	NA	NA	A	A	1	A	A	A	A	A	A	A	A		1	1	1
9940584	T	1	9940584	+	NA	NA	NA	NA	NA	NA	T	T	1	T	T	T	T	T	T	T	T		1	1	1
9943436	C	1	9943436	+	NA	NA	NA	NA	NA	NA	C	C	1	C	C	C	C	C	C	C	C		1	1	1
9943459	T	1	9943459	+	NA	NA	NA	NA	NA	NA	T	T	1	T	T	T	T	T	T	T	T		1	1	1
9943474	C	1	9943474	+	NA	NA	NA	NA	NA	NA	C	C	1	C	C	C	C	C	C	C	C		1	1	1
9957890	T	1	9957890	+	NA	NA	NA	NA	NA	NA	T	T	1	T	T	T	T	T	T	T	T		1	1	1
9967813	A	1	9967813	+	NA	NA	NA	NA	NA	NA	A	A	1	A	A	A	A	A	A	A	A		1	1	1
10004931	C	1	10004931	+	NA	NA	NA	NA	NA	NA	C	C	1	C	C	C	C	C	C	C	C		1	1	1
10004970	A	1	10004970	+	NA	NA	NA	NA	NA	NA	A	A	1	A	A	A	A	A	A	A	A		1	1	1
10034181	T	1	10034181	+	NA	NA	NA	NA	NA	NA	T	T	1	T	T	T	T	T	T	T	T		1	1	1
10034260	A	1	10034260	+	NA	NA	NA	NA	NA	NA	A	A	1	A	A	A	A	A	A	A	A		1	1	1
10034297	T	1	10034297	+	NA	NA	NA	NA	NA	NA	T	T	1	T	T	T	T	T	T	T	T		1	1	1
10060902	A/G	1	10060902	+	NA	NA	NA	NA	NA	NA	A	A	1	A	A	A	A	A	A	R	A		0	1	1
10060963	A	1	10060963	+	NA	NA	NA	NA	NA	NA	A	A	1	A	A	A	A	A	A	A	A		1	1	1
10060994	C	1	10060994	+	NA	NA	NA	NA	NA	NA	C	C	1	C	C	C	C	C	C	C	C		1	1	1
10061042	T	1	10061042	+	NA	NA	NA	NA	NA	NA	T	T	1	T	T	T	T	T	T	T	T		1	1	1
10085573	C	1	10085573	+	NA	NA	NA	NA	NA	NA	C	C	1	C	C	C	C	C	C	C	C		1	1	1
10085763	T	1	10085763	+	NA	NA	NA	NA	NA	NA	T	T	1	T	T	T	T	T	T	T	T		1	1	1
10085783	C	1	10085783	+	NA	NA	NA	NA	NA	NA	C	C	1	C	C	C	C	C	C	C	C		1	1	1
10085817	T	1	10085817	+	NA	NA	NA	NA	NA	NA	T	T	1	T	T	T	T	T	T	T	T		1	1	1
10086429	T	1	10086429	+	NA	NA	NA	NA	NA	NA	T	T	1	T	T	T	T	T	T	T	T		1	1	1
10104234	T	1	10104234	+	NA	NA	NA	NA	NA	NA	T	T	1	T	T	T	T	T	T	T	T		1	1	1
10104268	T	1	10104268	+	NA	NA	NA	NA	NA	NA	T	T	1	T	T	T	T	T	T	T	T		1	1	1
10136238	T	1	10136238	+	NA	NA	NA	NA	NA	NA	T	T	1	T	T	T	T	T	T	T	T		1	1	1
10136481	G	1	10136481	+	NA	NA	NA	NA	NA	NA	G	G	1	G	G	G	G	G	G	G	G		1	1	1
10138961	A	1	10138961	+	NA	NA	NA	NA	NA	NA	A	A	1	A	A	A	A	A	A	A	A		1	1	1
10152875	C	1	10152875	+	NA	NA	NA	NA	NA	NA	C	C	1	C	C	C	C	C	C	C	C		1	1	1
10152887	A	1	10152887	+	NA	NA	NA	NA	NA	NA	A	A	1	A	A	A	A	A	A	A	A		1	1	1
10171300	T	1	10171300	+	NA	NA	NA	NA	NA	NA	T	T	1	T	T	T	T	T	T	T	T		1	1	1
10171309	A	1	10171309	+	NA	NA	NA	NA	NA	NA	A	A	1	A	A	A	A	A	A	A	A		1	1	1
10171441	G	1	10171441	+	NA	NA	NA	NA	NA	NA	G	G	1	G	G	G	G	G	G	G	G		1	1	1
10171443	A	1	10171443	+	NA	NA	NA	NA	NA	NA	A	A	1	A	A	A	A	A	A	A	A		1	1	1
10171447	A	1	10171447	+	NA	NA	NA	NA	NA	NA	A	A	1	A	A	A	A	A	A	A	A		1	1	1
10171449	G	1	10171449	+	NA	NA	NA	NA	NA	NA	G	G	1	G	G	G	G	G	G	G	G		1	1	1
10227231	A	1	10227231	+	NA	NA	NA	NA	NA	NA	A	A	1	A	A	A	A	A	A	A	A		1	1	1
10227251	A	1	10227251	+	NA	NA	NA	NA	NA	NA	A	A	1	A	A	A	A	A	A	A	A		1	1	1
10227265	G	1	10227265	+	NA	NA	NA	NA	NA	NA	G	G	1	G	G	G	G	G	G	G	G		1	1	1
10227304	G	1	10227304	+	NA	NA	NA	NA	NA	NA	G	G	1	G	G	G	G	G	G	G	G		1	1	1
10281345	T	1	10281345	+	NA	NA	NA	NA	NA	NA	T	T	1	T	T	T	T	T	T	T	T		1	1	1
10281400	T	1	10281400	+	NA	NA	NA	NA	NA	NA	T	T	1	T	T	T	T	T	T	T	T		1	1	1
10324876	T	1	10324876	+	NA	NA	NA	NA	NA	NA	T	T	1	T	T	T	T	T	T	T	T		1	1	1
10333377	A	1	10333377	+	NA	NA	NA	NA	NA	NA	A	A	1	A	A	A	A	A	A	A	A		1	1	1
10333380	C	1	10333380	+	NA	NA	NA	NA	NA	NA	C	C	1	C	C	C	C	C	C	C	C		1	1	1
10342309	A	1	10342309	+	NA	NA	NA	NA	NA	NA	A	A	1	A	A	A	A	A	A	A	A		1	1	1
10342346	C	1	10342346	+	NA	NA	NA	NA	NA	NA	C	C	1	C	C	C	C	C	C	C	C		1	1	1
10351198	T	1	10351198	+	NA	NA	NA	NA	NA	NA	T	T	1	T	T	T	T	T	T	T	T		1	1	1
10368370	T	1	10368370	+	NA	NA	NA	NA	NA	NA	T	T	1	T	T	T	T	T	T	T	T		1	1	1
10368491	T	1	10368491	+	NA	NA	NA	NA	NA	NA	T	T	1	T	T	T	T	T	T	T	T		1	1	1
10394195	A	1	10394195	+	NA	NA	NA	NA	NA	NA	A	A	1	A	A	A	A	A	A	A	A		1	1	1
10419368	T	1	10419368	+	NA	NA	NA	NA	NA	NA	T	T	1	T	T	T	T	T	T	T	T		1	1	1
10442598	A	1	10442598	+	NA	NA	NA	NA	NA	NA	A	A	1	A	A	A	A	A	A	A	A		1	1	1
10442629	A	1	10442629	+	NA	NA	NA	NA	NA	NA	A	A	1	A	A	A	A	A	A	A	A		1	1	1
10444742	A	1	10444742	+	NA	NA	NA	NA	NA	NA	A	A	1	A	A	A	A	A	A	A	A		1	1	1
10450659	T	1	10450659	+	NA	NA	NA	NA	NA	NA	T	T	1	T	T	T	T	T	T	T	T		1	1	1
10450676	G/A	1	10450676	+	NA	NA	NA	NA	NA	NA	G	R	0	G	G	A	G	G	G	G	G		1	1	0.833333
10450698	A	1	10450698	+	NA	NA	NA	NA	NA	NA	A	A	1	A	A	A	A	A	A	A	A		1	1	1
10450724	T	1	10450724	+	NA	NA	NA	NA	NA	NA	T	T	1	T	T	T	T	T	T	T	T		1	1	1
10454997	C	1	10454997	+	NA	NA	NA	NA	NA	NA	C	C	1	C	C	C	C	C	C	C	C		1	1	1
10455004	A	1	10455004	+	NA	NA	NA	NA	NA	NA	A	A	1	A	A	A	A	A	A	A	A		1	1	1
10455045	A	1	10455045	+	NA	NA	NA	NA	NA	NA	A	A	1	A	A	A	A	A	A	A	A		1	1	1
10472376	A	1	10472376	+	NA	NA	NA	NA	NA	NA	A	A	1	A	A	A	A	A	A	A	A		1	1	1
10472412	A	1	10472412	+	NA	NA	NA	NA	NA	NA	A	A	1	A	A	A	A	A	A	A	A		1	1	1
10472447	G	1	10472447	+	NA	NA	NA	NA	NA	NA	G	G	1	G	G	G	G	G	G	G	G		1	1	1
10472483	T	1	10472483	+	NA	NA	NA	NA	NA	NA	T	T	1	T	T	T	T	T	T	T	T		1	1	1
10486044	G	1	10486044	+	NA	NA	NA	NA	NA	NA	G	G	1	G	G	G	G	G	G	G	G		1	1	1
10486047	A	1	10486047	+	NA	NA	NA	NA	NA	NA	A	A	1	A	A	A	A	A	A	A	A		1	1	1
10486103	T	1	10486103	+	NA	NA	NA	NA	NA	NA	T	T	1	T	T	T	T	T	T	T	T		1	1	1
10488581	T	1	10488581	+	NA	NA	NA	NA	NA	NA	T	T	1	T	T	T	T	T	T	T	T		1	1	1
10488603	A	1	10488603	+	NA	NA	NA	NA	NA	NA	A	A	1	A	A	A	A	A	A	A	A		1	1	1
10502803	T	1	10502803	+	NA	NA	NA	NA	NA	NA	T	T	1	T	T	T	T	T	T	T	T		1	1	1
10502892	C	1	10502892	+	NA	NA	NA	NA	NA	NA	C	C	1	C	C	C	C	C	C	C	C		1	1	1
10502902	T	1	10502902	+	NA	NA	NA	NA	NA	NA	T	T	1	T	T	T	T	T	T	T	T		1	1	1
10523683	A	1	10523683	+	NA	NA	NA	NA	NA	NA	A	A	1	A	A	A	A	A	A	A	A		1	1	1
10523684	C	1	10523684	+	NA	NA	NA	NA	NA	NA	C	C	1	C	C	C	C	C	C	C	C		1	1	1
10523708	A	1	10523708	+	NA	NA	NA	NA	NA	NA	A	A	1	A	A	A	A	A	A	A	A		1	1	1
10530252	C	1	10530252	+	NA	NA	NA	NA	NA	NA	C	C	1	C	C	C	C	C	C	C	C		1	1	1
10578526	A	1	10578526	+	NA	NA	NA	NA	NA	NA	A	A	1	A	A	A	A	A	A	A	A		1	1	1
10578573	A	1	10578573	+	NA	NA	NA	NA	NA	NA	A	A	1	A	A	A	A	A	A	A	A		1	1	1
10584851	T	1	10584851	+	NA	NA	NA	NA	NA	NA	T	T	1	T	T	T	T	T	T	T	T		1	1	1
10594002	T	1	10594002	+	NA	NA	NA	NA	NA	NA	T	T	1	T	T	T	T	T	T	T	T		1	1	1
10624258	C	1	10624258	+	NA	NA	NA	NA	NA	NA	C	C	1	C	C	C	C	C	C	C	C		1	1	1
10628943	T	1	10628943	+	NA	NA	NA	NA	NA	NA	T	T	1	T	T	T	T	T	T	T	T		1	1	1
10670192	A	1	10670192	+	NA	NA	NA	NA	NA	NA	A	A	1	A	A	A	A	A	A	A	A		1	1	1
10670208	G	1	10670208	+	NA	NA	NA	NA	NA	NA	G	G	1	G	G	G	G	G	G	G	G		1	1	1
10670259	A/G	1	10670259	+	NA	NA	NA	NA	NA	NA	A	A	1	A	A	A	A	R	A	A	A		1	1	0.833333
10702694	T	1	10702694	+	NA	NA	NA	NA	NA	NA	T	T	1	T	T	T	T	T	T	T	T		1	1	1
10709866	A/C	1	10709866	+	NA	NA	NA	NA	NA	NA	A	M	0	A	A	A	A	A	A	A	A		1	1	1
10709906	T	1	10709906	+	NA	NA	NA	NA	NA	NA	T	T	1	T	T	T	T	T	T	T	T		1	1	1
10712930	T	1	10712930	+	NA	NA	NA	NA	NA	NA	T	T	1	T	T	T	T	T	T	T	T		1	1	1
10712974	T	1	10712974	+	NA	NA	NA	NA	NA	NA	T	T	1	T	T	T	T	T	T	T	T		1	1	1
10712986	C	1	10712986	+	NA	NA	NA	NA	NA	NA	C	C	1	C	C	C	C	C	C	C	C		1	1	1
10712992	G	1	10712992	+	NA	NA	NA	NA	NA	NA	G	G	1	G	G	G	G	G	G	G	G		1	1	1
10713008	C	1	10713008	+	NA	NA	NA	NA	NA	NA	C	C	1	C	C	C	C	C	C	C	C		1	1	1
10713009	G	1	10713009	+	NA	NA	NA	NA	NA	NA	G	G	1	G	G	G	G	G	G	G	G		1	1	1
10713036	T	1	10713036	+	NA	NA	NA	NA	NA	NA	T	T	1	T	T	T	T	T	T	T	T		1	1	1
10713037	T	1	10713037	+	NA	NA	NA	NA	NA	NA	T	T	1	T	T	T	T	T	T	T	T		1	1	1
10725095	A	1	10725095	+	NA	NA	NA	NA	NA	NA	A	A	1	A	A	A	A	A	A	A	A		1	1	1
10725376	A/C	1	10725376	+	NA	NA	NA	NA	NA	NA	A	M	0	A	A	A	A	A	A	A	A		1	1	1
10729364	C	1	10729364	+	NA	NA	NA	NA	NA	NA	C	C	1	C	C	C	C	C	C	C	C		1	1	1
10729380	T	1	10729380	+	NA	NA	NA	NA	NA	NA	T	T	1	T	T	T	T	T	T	T	T		1	1	1
10729410	T	1	10729410	+	NA	NA	NA	NA	NA	NA	T	T	1	T	T	T	T	T	T	T	T		1	1	1
10736955	T	1	10736955	+	NA	NA	NA	NA	NA	NA	T	T	1	T	T	T	T	T	T	T	T		1	1	1
10740848	T	1	10740848	+	NA	NA	NA	NA	NA	NA	T	T	1	T	T	T	T	T	T	T	T		1	1	1
10740877	A	1	10740877	+	NA	NA	NA	NA	NA	NA	A	A	1	A	A	A	A	A	A	A	A		1	1	1
10740908	C	1	10740908	+	NA	NA	NA	NA	NA	NA	C	C	1	C	C	C	C	C	C	C	C		1	1	1
10740909	C	1	10740909	+	NA	NA	NA	NA	NA	NA	C	C	1	C	C	C	C	C	C	C	C		1	1	1
10740961	A	1	10740961	+	NA	NA	NA	NA	NA	NA	A	A	1	A	A	A	A	A	A	A	A		1	1	1
10747460	A	1	10747460	+	NA	NA	NA	NA	NA	NA	A	A	1	A	A	A	A	A	A	A	A		1	1	1
10770728	T	1	10770728	+	NA	NA	NA	NA	NA	NA	T	T	1	T	T	T	T	T	T	T	T		1	1	1
10770743	T	1	10770743	+	NA	NA	NA	NA	NA	NA	T	T	1	T	T	T	T	T	T	T	T		1	1	1
10770746	T	1	10770746	+	NA	NA	NA	NA	NA	NA	T	T	1	T	T	T	T	T	T	T	T		1	1	1
10789031	A	1	10789031	+	NA	NA	NA	NA	NA	NA	A	A	1	A	A	A	A	A	A	A	A		1	1	1
10789095	T	1	10789095	+	NA	NA	NA	NA	NA	NA	T	T	1	T	T	T	T	T	T	T	T		1	1	1
10789115	T	1	10789115	+	NA	NA	NA	NA	NA	NA	T	T	1	T	T	T	T	T	T	T	T		1	1	1
10789138	A/G	1	10789138	+	NA	NA	NA	NA	NA	NA	A	A	1	A	A	A	A	A	A	A	R		1	0	1
10811743	T	1	10811743	+	NA	NA	NA	NA	NA	NA	T	T	1	T	T	T	T	T	T	T	T		1	1	1
10906595	T	1	10906595	+	NA	NA	NA	NA	NA	NA	T	T	1	T	T	T	T	T	T	T	T		1	1	1
10906616	T	1	10906616	+	NA	NA	NA	NA	NA	NA	T	T	1	T	T	T	T	T	T	T	T		1	1	1
10909441	C	1	10909441	+	NA	NA	NA	NA	NA	NA	C	C	1	C	C	C	C	C	C	C	C		1	1	1
10909443	C	1	10909443	+	NA	NA	NA	NA	NA	NA	C	C	1	C	C	C	C	C	C	C	C		1	1	1
10909454	C	1	10909454	+	NA	NA	NA	NA	NA	NA	C	C	1	C	C	C	C	C	C	C	C		1	1	1
10909486	A	1	10909486	+	NA	NA	NA	NA	NA	NA	A	A	1	A	A	A	A	A	A	A	A		1	1	1
10954684	G	1	10954684	+	NA	NA	NA	NA	NA	NA	G	G	1	G	G	G	G	G	G	G	G		1	1	1
10954750	G	1	10954750	+	NA	NA	NA	NA	NA	NA	G	G	1	G	G	G	G	G	G	G	G		1	1	1
10970928	A	1	10970928	+	NA	NA	NA	NA	NA	NA	A	A	1	A	A	A	A	A	A	A	A		1	1	1
11027604	T	1	11027604	+	NA	NA	NA	NA	NA	NA	T	T	1	T	T	T	T	T	T	T	T		1	1	1
11027612	G	1	11027612	+	NA	NA	NA	NA	NA	NA	G	G	1	G	G	G	G	G	G	G	G		1	1	1
11063785	A	1	11063785	+	NA	NA	NA	NA	NA	NA	A	A	1	A	A	A	A	A	A	A	A		1	1	1
11063837	C	1	11063837	+	NA	NA	NA	NA	NA	NA	C	C	1	C	C	C	C	C	C	C	C		1	1	1
11063845	A	1	11063845	+	NA	NA	NA	NA	NA	NA	A	A	1	A	A	A	A	A	A	A	A		1	1	1
11064100	G	1	11064100	+	NA	NA	NA	NA	NA	NA	G	G	1	G	G	G	G	G	G	G	G		1	1	1
11077432	T	1	11077432	+	NA	NA	NA	NA	NA	NA	T	T	1	T	T	T	T	T	T	T	T		1	1	1
11077444	T	1	11077444	+	NA	NA	NA	NA	NA	NA	T	T	1	T	T	T	T	T	T	T	T		1	1	1
11077460	T	1	11077460	+	NA	NA	NA	NA	NA	NA	T	T	1	T	T	T	T	T	T	T	T		1	1	1
11077525	T	1	11077525	+	NA	NA	NA	NA	NA	NA	T	T	1	T	T	T	T	T	T	T	T		1	1	1
11077529	T	1	11077529	+	NA	NA	NA	NA	NA	NA	T	T	1	T	T	T	T	T	T	T	T		1	1	1
11083495	A	1	11083495	+	NA	NA	NA	NA	NA	NA	A	A	1	A	A	A	A	A	A	A	A		1	1	1
11083513	T	1	11083513	+	NA	NA	NA	NA	NA	NA	T	T	1	T	T	T	T	T	T	T	T		1	1	1
11083522	G	1	11083522	+	NA	NA	NA	NA	NA	NA	G	G	1	G	G	G	G	G	G	G	G		1	1	1
11092884	T	1	11092884	+	NA	NA	NA	NA	NA	NA	T	T	1	T	T	T	T	T	T	T	T		1	1	1
11130176	C	1	11130176	+	NA	NA	NA	NA	NA	NA	C	C	1	C	C	C	C	C	C	C	C		1	1	1
11130192	T	1	11130192	+	NA	NA	NA	NA	NA	NA	T	T	1	T	T	T	T	T	T	T	T		1	1	1
11130207	T	1	11130207	+	NA	NA	NA	NA	NA	NA	T	T	1	T	T	T	T	T	T	T	T		1	1	1
11130225	T	1	11130225	+	NA	NA	NA	NA	NA	NA	T	T	1	T	T	T	T	T	T	T	T		1	1	1
11130250	T	1	11130250	+	NA	NA	NA	NA	NA	NA	T	T	1	T	T	T	T	T	T	T	T		1	1	1
11130371	G	1	11130371	+	NA	NA	NA	NA	NA	NA	G	G	1	G	G	G	G	G	G	G	G		1	1	1
11130443	G	1	11130443	+	NA	NA	NA	NA	NA	NA	G	G	1	G	G	G	G	G	G	G	G		1	1	1
11152873	G	1	11152873	+	NA	NA	NA	NA	NA	NA	G	G	1	G	G	G	G	G	G	G	G		1	1	1
11165975	A	1	11165975	+	NA	NA	NA	NA	NA	NA	A	A	1	A	A	A	A	A	A	A	A		1	1	1
11208618	G	1	11208618	+	NA	NA	NA	NA	NA	NA	G	G	1	G	G	G	G	G	G	G	G		1	1	1
11221692	T	1	11221692	+	NA	NA	NA	NA	NA	NA	T	T	1	T	T	T	T	T	T	T	T		1	1	1
11221735	A	1	11221735	+	NA	NA	NA	NA	NA	NA	A	A	1	A	A	A	A	A	A	A	A		1	1	1
11282482	T	1	11282482	+	NA	NA	NA	NA	NA	NA	T	T	1	T	T	T	T	T	T	T	T		1	1	1
11282507	A	1	11282507	+	NA	NA	NA	NA	NA	NA	A	A	1	A	A	A	A	A	A	A	A		1	1	1
11292083	A	1	11292083	+	NA	NA	NA	NA	NA	NA	A	A	1	A	A	A	A	A	A	A	A		1	1	1
11292432	G	1	11292432	+	NA	NA	NA	NA	NA	NA	G	G	1	G	G	G	G	G	G	G	G		1	1	1
11292540	T	1	11292540	+	NA	NA	NA	NA	NA	NA	T	T	1	T	T	T	T	T	T	T	T		1	1	1
11297194	A	1	11297194	+	NA	NA	NA	NA	NA	NA	A	A	1	A	A	A	A	A	A	A	A		1	1	1
11297319	G	1	11297319	+	NA	NA	NA	NA	NA	NA	G	G	1	G	G	G	G	G	G	G	G		1	1	1
11361779	T	1	11361779	+	NA	NA	NA	NA	NA	NA	T	T	1	T	T	T	T	T	T	T	T		1	1	1
11361797	A	1	11361797	+	NA	NA	NA	NA	NA	NA	A	A	1	A	A	A	A	A	A	A	A		1	1	1
11363935	A	1	11363935	+	NA	NA	NA	NA	NA	NA	A	A	1	A	A	A	A	A	A	A	A		1	1	1
11403055	T	1	11403055	+	NA	NA	NA	NA	NA	NA	T	T	1	T	T	T	T	T	T	T	T		1	1	1
11419278	T	1	11419278	+	NA	NA	NA	NA	NA	NA	T	T	1	T	T	T	T	T	T	T	T		1	1	1
11419289	A	1	11419289	+	NA	NA	NA	NA	NA	NA	A	A	1	A	A	A	A	A	A	A	A		1	1	1
11423513	A	1	11423513	+	NA	NA	NA	NA	NA	NA	A	A	1	A	A	A	A	A	A	A	A		1	1	1
11423531	T	1	11423531	+	NA	NA	NA	NA	NA	NA	T	T	1	T	T	T	T	T	T	T	T		1	1	1
11483983	T	1	11483983	+	NA	NA	NA	NA	NA	NA	T	T	1	T	T	T	T	T	T	T	T		1	1	1
11484013	A	1	11484013	+	NA	NA	NA	NA	NA	NA	A	A	1	A	A	A	A	A	A	A	A		1	1	1
11500578	A	1	11500578	+	NA	NA	NA	NA	NA	NA	A	A	1	A	A	A	A	A	A	A	A		1	1	1
11503728	T	1	11503728	+	NA	NA	NA	NA	NA	NA	T	T	1	T	T	T	T	T	T	T	T		1	1	1
11503848	C	1	11503848	+	NA	NA	NA	NA	NA	NA	C	C	1	C	C	C	C	C	C	C	C		1	1	1
11512125	A	1	11512125	+	NA	NA	NA	NA	NA	NA	A	A	1	A	A	A	A	A	A	A	A		1	1	1
11512130	G	1	11512130	+	NA	NA	NA	NA	NA	NA	G	G	1	G	G	G	G	G	G	G	G		1	1	1
11512172	G	1	11512172	+	NA	NA	NA	NA	NA	NA	G	G	1	G	G	G	G	G	G	G	G		1	1	1
11522927	G	1	11522927	+	NA	NA	NA	NA	NA	NA	G	G	1	G	G	G	G	G	G	G	G		1	1	1
11534646	C	1	11534646	+	NA	NA	NA	NA	NA	NA	C	C	1	C	C	C	C	C	C	C	C		1	1	1
11534673	T	1	11534673	+	NA	NA	NA	NA	NA	NA	T	T	1	T	T	T	T	T	T	T	T		1	1	1
11535800	C	1	11535800	+	NA	NA	NA	NA	NA	NA	C	C	1	C	C	C	C	C	C	C	C		1	1	1
11535810	A	1	11535810	+	NA	NA	NA	NA	NA	NA	A	A	1	A	A	A	A	A	A	A	A		1	1	1
11653992	C	1	11653992	+	NA	NA	NA	NA	NA	NA	C	C	1	C	C	C	C	C	C	C	C		1	1	1
11719111	T	1	11719111	+	NA	NA	NA	NA	NA	NA	T	T	1	T	T	T	T	T	T	T	T		1	1	1
11719419	A	1	11719419	+	NA	NA	NA	NA	NA	NA	A	A	1	A	A	A	A	A	A	A	A		1	1	1
11733782	A	1	11733782	+	NA	NA	NA	NA	NA	NA	A	A	1	A	A	A	A	A	A	A	A		1	1	1
11733898	A	1	11733898	+	NA	NA	NA	NA	NA	NA	A	A	1	A	A	A	A	A	A	A	A		1	1	1
11733984	T	1	11733984	+	NA	NA	NA	NA	NA	NA	T	T	1	T	T	T	T	T	T	T	T		1	1	1
11741208	G	1	11741208	+	NA	NA	NA	NA	NA	NA	G	G	1	G	G	G	G	G	G	G	G		1	1	1
11741214	A	1	11741214	+	NA	NA	NA	NA	NA	NA	A	A	1	A	A	A	A	A	A	A	A		1	1	1
11766938	A	1	11766938	+	NA	NA	NA	NA	NA	NA	A	A	1	A	A	A	A	A	A	A	A		1	1	1
11775206	A	1	11775206	+	NA	NA	NA	NA	NA	NA	A	A	1	A	A	A	A	A	A	A	A		1	1	1
11775212	G	1	11775212	+	NA	NA	NA	NA	NA	NA	G	G	1	G	G	G	G	G	G	G	G		1	1	1
11775241	T	1	11775241	+	NA	NA	NA	NA	NA	NA	T	T	1	T	T	T	T	T	T	T	T		1	1	1
11785754	A	1	11785754	+	NA	NA	NA	NA	NA	NA	A	A	1	A	A	A	A	A	A	A	A		1	1	1
11785797	C	1	11785797	+	NA	NA	NA	NA	NA	NA	C	C	1	C	C	C	C	C	C	C	C		1	1	1
11794678	T	1	11794678	+	NA	NA	NA	NA	NA	NA	T	T	1	T	T	T	T	T	T	T	T		1	1	1
11794694	T	1	11794694	+	NA	NA	NA	NA	NA	NA	T	T	1	T	T	T	T	T	T	T	T		1	1	1
11794764	A	1	11794764	+	NA	NA	NA	NA	NA	NA	A	A	1	A	A	A	A	A	A	A	A		1	1	1
11794774	C	1	11794774	+	NA	NA	NA	NA	NA	NA	C	C	1	C	C	C	C	C	C	C	C		1	1	1
11794810	T	1	11794810	+	NA	NA	NA	NA	NA	NA	T	T	1	T	T	T	T	T	T	T	T		1	1	1
11794835	G	1	11794835	+	NA	NA	NA	NA	NA	NA	G	G	1	G	G	G	G	G	G	G	G		1	1	1
11821795	T	1	11821795	+	NA	NA	NA	NA	NA	NA	T	T	1	T	T	T	T	T	T	T	T		1	1	1
11821830	A	1	11821830	+	NA	NA	NA	NA	NA	NA	A	A	1	A	A	A	A	A	A	A	A		1	1	1
11821868	G	1	11821868	+	NA	NA	NA	NA	NA	NA	G	G	1	G	G	G	G	G	G	G	G		1	1	1
11895877	C	1	11895877	+	NA	NA	NA	NA	NA	NA	C	C	1	C	C	C	C	C	C	C	C		1	1	1
11908016	T	1	11908016	+	NA	NA	NA	NA	NA	NA	T	T	1	T	T	T	T	T	T	T	T		1	1	1
11937188	A	1	11937188	+	NA	NA	NA	NA	NA	NA	A	A	1	A	A	A	A	A	A	A	A		1	1	1
11937206	A	1	11937206	+	NA	NA	NA	NA	NA	NA	A	A	1	A	A	A	A	A	A	A	A		1	1	1
11937272	T	1	11937272	+	NA	NA	NA	NA	NA	NA	T	T	1	T	T	T	T	T	T	T	T		1	1	1
11939857	T	1	11939857	+	NA	NA	NA	NA	NA	NA	T	T	1	T	T	T	T	T	T	T	T		1	1	1
11939869	A	1	11939869	+	NA	NA	NA	NA	NA	NA	A	A	1	A	A	A	A	A	A	A	A		1	1	1
11940671	G	1	11940671	+	NA	NA	NA	NA	NA	NA	G	G	1	G	G	G	G	G	G	G	G		1	1	1
11940693	A/G	1	11940693	+	NA	NA	NA	NA	NA	NA	A	R	0	A	A	A	A	A	A	A	A		1	1	1
11944391	T/C	1	11944391	+	NA	NA	NA	NA	NA	NA	T	Y	0	T	T	T	T	T	T	T	T		1	1	1
11980698	T	1	11980698	+	NA	NA	NA	NA	NA	NA	T	T	1	T	T	T	T	T	T	T	T		1	1	1
11988897	A	1	11988897	+	NA	NA	NA	NA	NA	NA	A	A	1	A	A	A	A	A	A	A	A		1	1	1
12014989	T	1	12014989	+	NA	NA	NA	NA	NA	NA	T	T	1	T	T	T	T	T	T	T	T		1	1	1
12015023	T	1	12015023	+	NA	NA	NA	NA	NA	NA	T	T	1	T	T	T	T	T	T	T	T		1	1	1
12016330	T	1	12016330	+	NA	NA	NA	NA	NA	NA	T	T	1	T	T	T	T	T	T	T	T		1	1	1
12017220	A	1	12017220	+	NA	NA	NA	NA	NA	NA	A	A	1	A	A	A	A	A	A	A	A		1	1	1
12017238	T	1	12017238	+	NA	NA	NA	NA	NA	NA	T	T	1	T	T	T	T	T	T	T	T		1	1	1
12017247	T	1	12017247	+	NA	NA	NA	NA	NA	NA	T	T	1	T	T	T	T	T	T	T	T		1	1	1
12017282	T	1	12017282	+	NA	NA	NA	NA	NA	NA	T	T	1	T	T	T	T	T	T	T	T		1	1	1
12019697	T	1	12019697	+	NA	NA	NA	NA	NA	NA	T	T	1	T	T	T	T	T	T	T	T		1	1	1
12019706	C	1	12019706	+	NA	NA	NA	NA	NA	NA	C	C	1	C	C	C	C	C	C	C	C		1	1	1
12019719	T	1	12019719	+	NA	NA	NA	NA	NA	NA	T	T	1	T	T	T	T	T	T	T	T		1	1	1
12019736	A	1	12019736	+	NA	NA	NA	NA	NA	NA	A	A	1	A	A	A	A	A	A	A	A		1	1	1
12019749	C	1	12019749	+	NA	NA	NA	NA	NA	NA	C	C	1	C	C	C	C	C	C	C	C		1	1	1
12028040	A	1	12028040	+	NA	NA	NA	NA	NA	NA	A	A	1	A	A	A	A	A	A	A	A		1	1	1
12054825	A	1	12054825	+	NA	NA	NA	NA	NA	NA	A	A	1	A	A	A	A	A	A	A	A		1	1	1
12078032	A	1	12078032	+	NA	NA	NA	NA	NA	NA	A	A	1	A	A	A	A	A	A	A	A		1	1	1
12084012	A	1	12084012	+	NA	NA	NA	NA	NA	NA	A	A	1	A	A	A	A	A	A	A	A		1	1	1
12213993	A	1	12213993	+	NA	NA	NA	NA	NA	NA	A	A	1	A	A	A	A	A	A	A	A		1	1	1
12304521	C	1	12304521	+	NA	NA	NA	NA	NA	NA	C	C	1	C	C	C	C	C	C	C	C		1	1	1
12343702	A	1	12343702	+	NA	NA	NA	NA	NA	NA	A	A	1	A	A	A	A	A	A	A	A		1	1	1
12343762	T	1	12343762	+	NA	NA	NA	NA	NA	NA	T	T	1	T	T	T	T	T	T	T	T		1	1	1
12353081	A	1	12353081	+	NA	NA	NA	NA	NA	NA	A	A	1	A	A	A	A	A	A	A	A		1	1	1
12431160	C	1	12431160	+	NA	NA	NA	NA	NA	NA	C	C	1	C	C	C	C	C	C	C	C		1	1	1
12431172	T	1	12431172	+	NA	NA	NA	NA	NA	NA	T	T	1	T	T	T	T	T	T	T	T		1	1	1
12440207	T/C	1	12440207	+	NA	NA	NA	NA	NA	NA	T	Y	0	T	T	T	T	T	T	T	T		1	1	1
12440214	G	1	12440214	+	NA	NA	NA	NA	NA	NA	G	G	1	G	G	G	G	G	G	G	G		1	1	1
12440362	T	1	12440362	+	NA	NA	NA	NA	NA	NA	T	T	1	T	T	T	T	T	T	T	T		1	1	1
12440388	C/T	1	12440388	+	NA	NA	NA	NA	NA	NA	C	Y	0	C	C	C	C	C	T	T	C		0	1	0.833333
12440406	A	1	12440406	+	NA	NA	NA	NA	NA	NA	A	A	1	A	A	A	A	A	A	A	A		1	1	1
12440435	A	1	12440435	+	NA	NA	NA	NA	NA	NA	A	A	1	A	A	A	A	A	A	A	A		1	1	1
12440459	A	1	12440459	+	NA	NA	NA	NA	NA	NA	A	A	1	A	A	A	A	A	A	A	A		1	1	1
12440528	A	1	12440528	+	NA	NA	NA	NA	NA	NA	A	A	1	A	A	A	A	A	A	A	A		1	1	1
12440553	T	1	12440553	+	NA	NA	NA	NA	NA	NA	T	T	1	T	T	T	T	T	T	T	T		1	1	1
12482494	T	1	12482494	+	NA	NA	NA	NA	NA	NA	T	T	1	T	T	T	T	T	T	T	T		1	1	1
12513384	G	1	12513384	+	NA	NA	NA	NA	NA	NA	G	G	1	G	G	G	G	G	G	G	G		1	1	1
12570006	A	1	12570006	+	NA	NA	NA	NA	NA	NA	A	A	1	A	A	A	A	A	A	A	A		1	1	1
12570206	A	1	12570206	+	NA	NA	NA	NA	NA	NA	A	A	1	A	A	A	A	A	A	A	A		1	1	1
12571271	C	1	12571271	+	NA	NA	NA	NA	NA	NA	C	C	1	C	C	C	C	C	C	C	C		1	1	1
12581671	C	1	12581671	+	NA	NA	NA	NA	NA	NA	C	C	1	C	C	C	C	C	C	C	C		1	1	1
12581729	G/A	1	12581729	+	NA	NA	NA	NA	NA	NA	A	G	0	G	G	G	A	G	G	G	G		0	0	0.166667
12581731	A	1	12581731	+	NA	NA	NA	NA	NA	NA	A	A	1	A	A	A	A	A	A	A	A		1	1	1
12590589	A	1	12590589	+	NA	NA	NA	NA	NA	NA	A	A	1	A	A	A	A	A	A	A	A		1	1	1
12590605	A	1	12590605	+	NA	NA	NA	NA	NA	NA	A	A	1	A	A	A	A	A	A	A	A		1	1	1
12590608	T	1	12590608	+	NA	NA	NA	NA	NA	NA	T	T	1	T	T	T	T	T	T	T	T		1	1	1
12625445	A	1	12625445	+	NA	NA	NA	NA	NA	NA	A	A	1	A	A	A	A	A	A	A	A		1	1	1
12625475	G	1	12625475	+	NA	NA	NA	NA	NA	NA	G	G	1	G	G	G	G	G	G	G	G		1	1	1
12634393	T	1	12634393	+	NA	NA	NA	NA	NA	NA	T	T	1	T	T	T	T	T	T	T	T		1	1	1
12634400	C	1	12634400	+	NA	NA	NA	NA	NA	NA	C	C	1	C	C	C	C	C	C	C	C		1	1	1
[truncated: 153,637 more rows]
